# Supplementary material for: A Semiquantitative Framework for Gene Regulatory Networks: Increasing the Time and Quantitative Resolution of Boolean Networks
Source: PLoS One. 2015 Jun 11;10(6):e0130033. doi: 10.1371/journal.pone.0130033 (PMC4489432; doi:10.1371/journal.pone.0130033)
Supplement: S1 File — To capture the structure of the model presented here, each node is split into a slow and fast variable. Fast variables are identified by _PTM suffix. Slow variables have a _protein suffix. The final activity has no suffix. Fast reactions are identified by their reaction id. Inhibitions are identified by a negative sign in the kinetic law. (XML) [file pone.0130033.s003.xml]

<?xml version="1.0" encoding="UTF-8"?>
<sbml xmlns="http://www.sbml.org/sbml/level2/version4" level="2" version="4">
<model metaid="Chondrocyte_network" id="Chondrocyte_network">
<annotation/>
<listOfUnitDefinitions>
<unitDefinition metaid="substance" id="substance" name="substance">
<listOfUnits>
<unit metaid="CDMT00426" kind="mole"/>
</listOfUnits>
</unitDefinition>
<unitDefinition metaid="volume" id="volume" name="volume">
<listOfUnits>
<unit metaid="CDMT00427" kind="litre"/>
</listOfUnits>
</unitDefinition>
<unitDefinition metaid="area" id="area" name="area">
<listOfUnits>
<unit metaid="CDMT00428" kind="metre" exponent="2"/>
</listOfUnits>
</unitDefinition>
<unitDefinition metaid="length" id="length" name="length">
<listOfUnits>
<unit metaid="CDMT00429" kind="metre"/>
</listOfUnits>
</unitDefinition>
<unitDefinition metaid="time" id="time" name="time">
<listOfUnits>
<unit metaid="CDMT00430" kind="second"/>
</listOfUnits>
</unitDefinition>
</listOfUnitDefinitions>
<listOfCompartments>
<compartment metaid="default" id="default" name="default" size="1" units="volume"/>
</listOfCompartments>
<listOfSpecies>
<species metaid="GSK_dummy" id="GSK_dummy" name="GSK dummy" compartment="default">
<annotation/>
</species>
<species metaid="GSK" id="GSK" name="GSK" compartment="default">
<annotation/>
</species>
<species metaid="GSK_dummy_must_be_one" id="GSK_dummy_must_be_one" name="GSK dummy must be one" compartment="default">
<annotation/>
</species>
<species metaid="Dlx5_PTM" id="Dlx5_PTM" name="Dlx5 PTM" compartment="default">
<annotation/>
</species>
<species metaid="Dlx5" id="Dlx5" name="Dlx5" compartment="default">
<annotation/>
</species>
<species metaid="Dlx5_prot" id="Dlx5_prot" name="Dlx5 prot" compartment="default">
<annotation/>
</species>
<species metaid="CCND1_dummy_must_be_1" id="CCND1_dummy_must_be_1" name="CCND1 dummy must be 1" compartment="default">
<annotation/>
</species>
<species metaid="CCND1_PTM" id="CCND1_PTM" name="CCND1 PTM" compartment="default">
<annotation/>
</species>
<species metaid="CCND1" id="CCND1" name="CCND1" compartment="default">
<annotation/>
</species>
<species metaid="CCND1_prot" id="CCND1_prot" name="CCND1 prot" compartment="default">
<annotation/>
</species>
<species metaid="ATF2_PTM" id="ATF2_PTM" name="ATF2 PTM" compartment="default">
<annotation/>
</species>
<species metaid="ATF2" id="ATF2" name="ATF2" compartment="default">
<annotation/>
</species>
<species metaid="ATF2_prot" id="ATF2_prot" name="ATF2 prot" compartment="default">
<annotation/>
</species>
<species metaid="FGFR1_prot" id="FGFR1_prot" name="FGFR1 prot" compartment="default">
<annotation/>
</species>
<species metaid="FGFR1" id="FGFR1" name="FGFR1" compartment="default">
<annotation/>
</species>
<species metaid="FGFR1_PTM" id="FGFR1_PTM" name="FGFR1 PTM" compartment="default">
<annotation/>
</species>
<species metaid="Smad7" id="Smad7" name="Smad7" compartment="default">
<annotation/>
</species>
<species metaid="R_smad" id="R_smad" name="R-smad" compartment="default">
<annotation/>
</species>
<species metaid="Smad3" id="Smad3" name="Smad3" compartment="default">
<annotation/>
</species>
<species metaid="C_EBPb_dummy" id="C_EBPb_dummy" name="C/EBPb dummy" compartment="default">
<annotation/>
</species>
<species metaid="MMP13" id="MMP13" name="MMP13" compartment="default">
<annotation/>
</species>
<species metaid="Col_II" id="Col_II" name="Col-II" compartment="default">
<annotation/>
</species>
<species metaid="Runx2_PTM" id="Runx2_PTM" name="Runx2 PTM" compartment="default">
<annotation/>
</species>
<species metaid="Runx2" id="Runx2" name="Runx2" compartment="default">
<annotation/>
</species>
<species metaid="Runx2_prot" id="Runx2_prot" name="Runx2 prot" compartment="default">
<annotation/>
</species>
<species metaid="Lef_Tcf_dummy_must_be_1" id="Lef_Tcf_dummy_must_be_1" name="Lef/Tcf dummy must be 1" compartment="default">
<annotation/>
</species>
<species metaid="Lef_Tcf_prot" id="Lef_Tcf_prot" name="Lef/Tcf prot" compartment="default">
<annotation/>
</species>
<species metaid="Lef_Tcf_PTM" id="Lef_Tcf_PTM" name="Lef/Tcf PTM" compartment="default">
<annotation/>
</species>
<species metaid="Lef_Tcf" id="Lef_Tcf" name="Lef/Tcf" compartment="default">
<annotation/>
</species>
<species metaid="Bcat_dummy_value_must_be_1" id="Bcat_dummy_value_must_be_1" name="Bcat dummy value must be 1" compartment="default">
<annotation/>
</species>
<species metaid="B_catenin" id="B_catenin" name="B-catenin" compartment="default">
<annotation/>
</species>
<species metaid="Ihh" id="Ihh" name="Ihh" compartment="default">
<annotation/>
</species>
<species metaid="Gli2" id="Gli2" name="Gli2" compartment="default">
<annotation/>
</species>
<species metaid="IGF_1" id="IGF_1" name="IGF-1" compartment="default">
<annotation/>
</species>
<species metaid="PKA" id="PKA" name="PKA" compartment="default">
<annotation/>
</species>
<species metaid="IGF_1R_PTM" id="IGF_1R_PTM" name="IGF-1R PTM" compartment="default">
<annotation/>
</species>
<species metaid="Bcatleftcfcomplex" id="Bcatleftcfcomplex" name="Bcatleftcfcomplex" compartment="default">
<annotation/>
</species>
<species metaid="Wnt" id="Wnt" name="Wnt" compartment="default">
<annotation/>
</species>
<species metaid="Ras" id="Ras" name="Ras" compartment="default">
<annotation/>
</species>
<species metaid="Frizzled___LRP_5_6" id="Frizzled___LRP_5_6" name="Frizzled - LRP 5/6" compartment="default">
<annotation/>
</species>
<species metaid="HIF_2a" id="HIF_2a" name="HIF-2a" compartment="default">
<annotation/>
</species>
<species metaid="ATF4" id="ATF4" name="ATF4" compartment="default">
<annotation/>
</species>
<species metaid="Msx2" id="Msx2" name="Msx2" compartment="default">
<annotation/>
</species>
<species metaid="IGF_1R" id="IGF_1R" name="IGF-1R" compartment="default">
<annotation/>
</species>
<species metaid="PI3K_PTM" id="PI3K_PTM" name="PI3K PTM" compartment="default">
<annotation/>
</species>
<species metaid="STAT1" id="STAT1" name="STAT1" compartment="default">
<annotation/>
</species>
<species metaid="ERK1_2" id="ERK1_2" name="ERK1/2" compartment="default">
<annotation/>
</species>
<species metaid="Ets1" id="Ets1" name="Ets1" compartment="default">
<annotation/>
</species>
<species metaid="dEF_1" id="dEF_1" name="dEF-1" compartment="default">
<annotation/>
</species>
<species metaid="PI3K" id="PI3K" name="PI3K" compartment="default">
<annotation/>
</species>
<species metaid="Akt_PTM" id="Akt_PTM" name="Akt PTM" compartment="default">
<annotation/>
</species>
<species metaid="Akt" id="Akt" name="Akt" compartment="default">
<annotation/>
</species>
<species metaid="NFkb" id="NFkb" name="NFkb" compartment="default">
<annotation/>
</species>
<species metaid="PP2A" id="PP2A" name="PP2A" compartment="default">
<annotation/>
</species>
<species metaid="HDAC4" id="HDAC4" name="HDAC4" compartment="default">
<annotation/>
</species>
<species metaid="destruction_complex" id="destruction_complex" name="destruction complex" compartment="default">
<annotation/>
</species>
<species metaid="Ets1_PTM" id="Ets1_PTM" name="Ets1 PTM" compartment="default">
<annotation/>
</species>
<species metaid="p38" id="p38" name="p38" compartment="default">
<annotation/>
</species>
<species metaid="Sox9_prot" id="Sox9_prot" name="Sox9 prot" compartment="default">
<annotation/>
</species>
<species metaid="MEF2C_PTM" id="MEF2C_PTM" name="MEF2C PTM" compartment="default">
<annotation/>
</species>
<species metaid="BMP" id="BMP" name="BMP" compartment="default">
<annotation/>
</species>
<species metaid="Msx2_PTM" id="Msx2_PTM" name="Msx2 PTM" compartment="default">
<annotation/>
</species>
<species metaid="Msx2_prot" id="Msx2_prot" name="Msx2 prot" compartment="default">
<annotation/>
</species>
<species metaid="IGF_1R_prot" id="IGF_1R_prot" name="IGF-1R prot" compartment="default">
<annotation/>
</species>
<species metaid="Sox9_PTM" id="Sox9_PTM" name="Sox9 PTM" compartment="default">
<annotation/>
</species>
<species metaid="PTHrP" id="PTHrP" name="PTHrP" compartment="default">
<annotation/>
</species>
<species metaid="Ets1_prot" id="Ets1_prot" name="Ets1 prot" compartment="default">
<annotation/>
</species>
<species metaid="TGFb" id="TGFb" name="TGFb" compartment="default">
<annotation/>
</species>
<species metaid="Smadcomplex" id="Smadcomplex" name="Smadcomplex" compartment="default">
<annotation/>
</species>
<species metaid="DC_degradation_dummy" id="DC_degradation_dummy" name="DC degradation dummy" compartment="default">
<annotation/>
</species>
<species metaid="Nkx3_2" id="Nkx3_2" name="Nkx3.2" compartment="default">
<annotation/>
</species>
<species metaid="PPR_prot" id="PPR_prot" name="PPR prot" compartment="default">
<annotation/>
</species>
<species metaid="MEF2C_prot" id="MEF2C_prot" name="MEF2C prot" compartment="default">
<annotation/>
</species>
<species metaid="FGFR3" id="FGFR3" name="FGFR3" compartment="default">
<annotation/>
</species>
<species metaid="FGF" id="FGF" name="FGF" compartment="default">
<annotation/>
</species>
<species metaid="FGFR3_PTM" id="FGFR3_PTM" name="FGFR3 PTM" compartment="default">
<annotation/>
</species>
<species metaid="MEF2C" id="MEF2C" name="MEF2C" compartment="default">
<annotation/>
</species>
<species metaid="Col_X" id="Col_X" name="Col-X" compartment="default">
<annotation/>
</species>
<species metaid="PPR" id="PPR" name="PPR" compartment="default">
<annotation/>
</species>
<species metaid="Sox9" id="Sox9" name="Sox9" compartment="default">
<annotation/>
</species>
<species metaid="FGFR3_prot" id="FGFR3_prot" name="FGFR3 prot" compartment="default">
<annotation/>
</species>
<species metaid="PI3K_prot" id="PI3K_prot" name="PI3K prot" compartment="default">
<annotation/>
</species>
<species metaid="Akt_prot" id="Akt_prot" name="Akt prot" compartment="default">
<annotation/>
</species>
<species metaid="Dsh" id="Dsh" name="Dsh" compartment="default">
<annotation/>
</species>
<species metaid="DC_canonical_dummy" id="DC_canonical_dummy" name="DC canonical dummy" compartment="default">
<annotation/>
</species>
<species metaid="PPR_PTM" id="PPR_PTM" name="PPR PTM" compartment="default">
<annotation/>
</species>
<species metaid="DC_dummy_must_be_1" id="DC_dummy_must_be_1" name="DC dummy must be 1" compartment="default">
<annotation/>
</species>
<species metaid="Msx2_dummy_must_be_1" id="Msx2_dummy_must_be_1" name="Msx2 dummy must be 1" compartment="default">
<annotation/>
</species>
</listOfSpecies>
<listOfReactions>
<reaction metaid="re13" id="re13" name="re13" reversible="false" fast="true">
<annotation/>
<listOfReactants>
<speciesReference metaid="CDMT00017" species="ATF2_PTM"/>
</listOfReactants>
<listOfProducts>
<speciesReference metaid="CDMT00018" species="ATF2"/>
</listOfProducts>
<kineticLaw metaid="CDMT00270">
<math xmlns="http://www.w3.org/1998/Math/MathML">
<apply>
<times/>
<ci> ATF2_PTM </ci>
<ci> k1 </ci>
</apply>
</math>
<listOfParameters>
<parameter metaid="k1" id="k1" name="k1" value="1" units="substance"/>
</listOfParameters>
</kineticLaw>
</reaction>
<reaction metaid="re16" id="re16" name="re16" reversible="false" fast="true">
<annotation/>
<listOfReactants>
<speciesReference metaid="CDMT00019" species="ATF2_prot"/>
</listOfReactants>
<listOfProducts>
<speciesReference metaid="CDMT00020" species="ATF2"/>
</listOfProducts>
<kineticLaw metaid="CDMT00271">
<math xmlns="http://www.w3.org/1998/Math/MathML">
<apply>
<times/>
<ci> ATF2_prot </ci>
<ci> k1 </ci>
</apply>
</math>
<listOfParameters>
<parameter metaid="CDMT00272" id="k1" name="k1" value="1" units="substance"/>
</listOfParameters>
</kineticLaw>
</reaction>
<reaction metaid="re86" id="re86" name="re86" reversible="false" fast="true">
<annotation/>
<listOfReactants>
<speciesReference metaid="CDMT00107" species="p38"/>
</listOfReactants>
<listOfProducts>
<speciesReference metaid="CDMT00108" species="ATF2_PTM"/>
</listOfProducts>
<kineticLaw metaid="CDMT00273">
<math xmlns="http://www.w3.org/1998/Math/MathML">
<apply>
<times/>
<ci> p38 </ci>
<ci> k1 </ci>
</apply>
</math>
<listOfParameters>
<parameter metaid="CDMT00274" id="k1" name="k1" value="1" units="substance"/>
</listOfParameters>
</kineticLaw>
</reaction>
<reaction metaid="re121" id="re121" name="re121" reversible="false" fast="true">
<annotation/>
<listOfReactants>
<speciesReference metaid="CDMT00163" species="Smad3"/>
</listOfReactants>
<listOfProducts>
<speciesReference metaid="CDMT00164" species="ATF2_PTM"/>
</listOfProducts>
<kineticLaw metaid="CDMT00275">
<math xmlns="http://www.w3.org/1998/Math/MathML">
<apply>
<times/>
<ci> Smad3 </ci>
<ci> k1 </ci>
</apply>
</math>
<listOfParameters>
<parameter metaid="CDMT00276" id="k1" name="k1" value="1" units="substance"/>
</listOfParameters>
</kineticLaw>
</reaction>
<reaction metaid="re122" id="re122" name="re122" reversible="false" fast="false">
<annotation/>
<listOfReactants>
<speciesReference metaid="CDMT00165" species="Smad3"/>
</listOfReactants>
<listOfProducts>
<speciesReference metaid="CDMT00166" species="ATF2_prot"/>
</listOfProducts>
<kineticLaw metaid="CDMT00277">
<math xmlns="http://www.w3.org/1998/Math/MathML">
<apply>
<times/>
<ci> Smad3 </ci>
<ci> k1 </ci>
</apply>
</math>
<listOfParameters>
<parameter metaid="CDMT00278" id="k1" name="k1" value="1" units="substance"/>
</listOfParameters>
</kineticLaw>
</reaction>
<reaction metaid="re142" id="re142" name="re142" reversible="false" fast="true">
<annotation/>
<listOfReactants>
<speciesReference metaid="CDMT00199" species="ERK1_2"/>
</listOfReactants>
<listOfProducts>
<speciesReference metaid="CDMT00200" species="ATF4"/>
</listOfProducts>
<kineticLaw metaid="CDMT00279">
<math xmlns="http://www.w3.org/1998/Math/MathML">
<apply>
<times/>
<ci> ERK1_2 </ci>
<ci> k1 </ci>
</apply>
</math>
<listOfParameters>
<parameter metaid="CDMT00280" id="k1" name="k1" value="1" units="substance"/>
</listOfParameters>
</kineticLaw>
</reaction>
<reaction metaid="re178" id="re178" name="re178" reversible="false" fast="true">
<annotation/>
<listOfReactants>
<speciesReference metaid="CDMT00258" species="PKA"/>
</listOfReactants>
<listOfProducts>
<speciesReference metaid="CDMT00259" species="ATF4"/>
</listOfProducts>
<kineticLaw metaid="CDMT00281">
<math xmlns="http://www.w3.org/1998/Math/MathML">
<apply>
<times/>
<ci> PKA </ci>
<ci> k1 </ci>
</apply>
</math>
<listOfParameters>
<parameter metaid="CDMT00282" id="k1" name="k1" value="1" units="substance"/>
</listOfParameters>
</kineticLaw>
</reaction>
<reaction metaid="re271" id="re271" name="re271" reversible="false" fast="true">
<annotation/>
<listOfReactants>
<speciesReference metaid="CDMT00395" species="Akt_prot"/>
</listOfReactants>
<listOfProducts>
<speciesReference metaid="CDMT00396" species="Akt"/>
</listOfProducts>
<kineticLaw metaid="CDMT00283">
<math xmlns="http://www.w3.org/1998/Math/MathML">
<apply>
<times/>
<ci> Akt_prot </ci>
<ci> k1 </ci>
</apply>
</math>
<listOfParameters>
<parameter metaid="CDMT00284" id="k1" name="k1" value="1" units="substance"/>
</listOfParameters>
</kineticLaw>
</reaction>
<reaction metaid="re273" id="re273" name="re273" reversible="false" fast="true">
<annotation/>
<listOfReactants>
<speciesReference metaid="CDMT00397" species="Akt_PTM"/>
</listOfReactants>
<listOfProducts>
<speciesReference metaid="CDMT00398" species="Akt"/>
</listOfProducts>
<kineticLaw metaid="CDMT00285">
<math xmlns="http://www.w3.org/1998/Math/MathML">
<apply>
<times/>
<ci> Akt_PTM </ci>
<ci> k1 </ci>
</apply>
</math>
<listOfParameters>
<parameter metaid="CDMT00286" id="k1" name="k1" value="1" units="substance"/>
</listOfParameters>
</kineticLaw>
</reaction>
<reaction metaid="re69" id="re69" name="re69" reversible="false" fast="true">
<annotation/>
<listOfReactants>
<speciesReference metaid="CDMT00083" species="PI3K"/>
</listOfReactants>
<listOfProducts>
<speciesReference metaid="CDMT00084" species="Akt_PTM"/>
</listOfProducts>
<kineticLaw metaid="CDMT00287">
<math xmlns="http://www.w3.org/1998/Math/MathML">
<apply>
<times/>
<ci> PI3K </ci>
<ci> k1 </ci>
</apply>
</math>
<listOfParameters>
<parameter metaid="CDMT00288" id="k1" name="k1" value="1" units="substance"/>
</listOfParameters>
</kineticLaw>
</reaction>
<reaction metaid="re77" id="re77" name="re77" reversible="false" fast="true">
<annotation/>
<listOfReactants>
<speciesReference metaid="CDMT00095" species="PP2A"/>
</listOfReactants>
<listOfProducts>
<speciesReference metaid="CDMT00096" species="Akt_PTM"/>
</listOfProducts>
<kineticLaw metaid="CDMT00289">
<math xmlns="http://www.w3.org/1998/Math/MathML">
<apply>
<times/>
<ci> PP2A </ci>
<apply>
<minus/>
<ci> k1 </ci>
</apply>
</apply>
</math>
<listOfParameters>
<parameter metaid="CDMT00290" id="k1" name="k1" value="-1" units="substance"/>
</listOfParameters>
</kineticLaw>
</reaction>
<reaction metaid="re209" id="re209" name="re209" reversible="false" fast="false">
<annotation/>
<listOfReactants>
<speciesReference metaid="CDMT00311" species="Runx2"/>
</listOfReactants>
<listOfProducts>
<speciesReference metaid="CDMT00312" species="Akt_prot"/>
</listOfProducts>
<kineticLaw metaid="CDMT00431">
<math xmlns="http://www.w3.org/1998/Math/MathML">
<apply>
<times/>
<ci> Runx2 </ci>
<ci> k1 </ci>
</apply>
</math>
<listOfParameters>
<parameter metaid="CDMT00432" id="k1" name="k1" value="1" units="substance"/>
</listOfParameters>
</kineticLaw>
</reaction>
<reaction metaid="re112" id="re112" name="re112" reversible="false" fast="false">
<annotation/>
<listOfReactants>
<speciesReference metaid="CDMT00149" species="NFkb"/>
</listOfReactants>
<listOfProducts>
<speciesReference metaid="CDMT00150" species="BMP"/>
</listOfProducts>
<kineticLaw metaid="CDMT00433">
<math xmlns="http://www.w3.org/1998/Math/MathML">
<apply>
<times/>
<ci> NFkb </ci>
<ci> k1 </ci>
</apply>
</math>
<listOfParameters>
<parameter metaid="CDMT00434" id="k1" name="k1" value="1" units="substance"/>
</listOfParameters>
</kineticLaw>
</reaction>
<reaction metaid="re226" id="re226" name="re226" reversible="false" fast="false">
<annotation/>
<listOfReactants>
<speciesReference metaid="CDMT00339" species="Gli2"/>
</listOfReactants>
<listOfProducts>
<speciesReference metaid="CDMT00340" species="BMP"/>
</listOfProducts>
<kineticLaw metaid="CDMT00435">
<math xmlns="http://www.w3.org/1998/Math/MathML">
<apply>
<times/>
<ci> Gli2 </ci>
<ci> k1 </ci>
</apply>
</math>
<listOfParameters>
<parameter metaid="CDMT00436" id="k1" name="k1" value="1" units="substance"/>
</listOfParameters>
</kineticLaw>
</reaction>
<reaction metaid="re37" id="re37" name="re37" reversible="false" fast="false">
<annotation/>
<listOfReactants>
<speciesReference metaid="CDMT00041" species="Bcat_dummy_value_must_be_1"/>
</listOfReactants>
<listOfProducts>
<speciesReference metaid="CDMT00042" species="B_catenin"/>
</listOfProducts>
<kineticLaw metaid="CDMT00437">
<math xmlns="http://www.w3.org/1998/Math/MathML">
<apply>
<times/>
<ci> Bcat_dummy_value_must_be_1 </ci>
<ci> k1 </ci>
</apply>
</math>
<listOfParameters>
<parameter metaid="CDMT00438" id="k1" name="k1" value="1" units="substance"/>
</listOfParameters>
</kineticLaw>
</reaction>
<reaction metaid="re78" id="re78" name="re78" reversible="false" fast="true">
<annotation/>
<listOfReactants>
<speciesReference metaid="CDMT00097" species="destruction_complex"/>
</listOfReactants>
<listOfProducts>
<speciesReference metaid="CDMT00098" species="B_catenin"/>
</listOfProducts>
<kineticLaw metaid="CDMT00439">
<math xmlns="http://www.w3.org/1998/Math/MathML">
<apply>
<times/>
<ci> destruction_complex </ci>
<apply>
<minus/>
<ci> k1 </ci>
</apply>
</apply>
</math>
<listOfParameters>
<parameter metaid="CDMT00440" id="k1" name="k1" value="1" units="substance"/>
</listOfParameters>
</kineticLaw>
</reaction>
<reaction metaid="re212" id="re212" name="re212" reversible="false" fast="true">
<annotation/>
<listOfReactants>
<speciesReference metaid="CDMT00315" species="Lef_Tcf"/>
</listOfReactants>
<listOfProducts>
<speciesReference metaid="CDMT00316" species="Bcatleftcfcomplex"/>
</listOfProducts>
<kineticLaw metaid="CDMT00441">
<math xmlns="http://www.w3.org/1998/Math/MathML">
<apply>
<times/>
<ci> Lef_Tcf </ci>
<ci> k1 </ci>
</apply>
</math>
<listOfParameters>
<parameter metaid="CDMT00442" id="k1" name="k1" value="1" units="substance"/>
</listOfParameters>
</kineticLaw>
</reaction>
<reaction metaid="re216" id="re216" name="re216" reversible="false" fast="true">
<annotation/>
<listOfReactants>
<speciesReference metaid="CDMT00321" species="B_catenin"/>
</listOfReactants>
<listOfProducts>
<speciesReference metaid="CDMT00322" species="Bcatleftcfcomplex"/>
</listOfProducts>
<kineticLaw metaid="CDMT00443">
<math xmlns="http://www.w3.org/1998/Math/MathML">
<apply>
<times/>
<ci> B_catenin </ci>
<ci> k1 </ci>
</apply>
</math>
<listOfParameters>
<parameter metaid="CDMT00444" id="k1" name="k1" value="1" units="substance"/>
</listOfParameters>
</kineticLaw>
</reaction>
<reaction metaid="re9" id="re9" name="re9" reversible="false" fast="true">
<annotation/>
<listOfReactants>
<speciesReference metaid="CDMT00013" species="CCND1_PTM"/>
</listOfReactants>
<listOfProducts>
<speciesReference metaid="CDMT00014" species="CCND1"/>
</listOfProducts>
<kineticLaw metaid="CDMT00445">
<math xmlns="http://www.w3.org/1998/Math/MathML">
<apply>
<times/>
<ci> CCND1_PTM </ci>
<ci> k1 </ci>
</apply>
</math>
<listOfParameters>
<parameter metaid="CDMT00446" id="k1" name="k1" value="1" units="substance"/>
</listOfParameters>
</kineticLaw>
</reaction>
<reaction metaid="re12" id="re12" name="re12" reversible="false" fast="true">
<annotation/>
<listOfReactants>
<speciesReference metaid="CDMT00015" species="CCND1_prot"/>
</listOfReactants>
<listOfProducts>
<speciesReference metaid="CDMT00016" species="CCND1"/>
</listOfProducts>
<kineticLaw metaid="CDMT00447">
<math xmlns="http://www.w3.org/1998/Math/MathML">
<apply>
<times/>
<ci> CCND1_prot </ci>
<ci> k1 </ci>
</apply>
</math>
<listOfParameters>
<parameter metaid="CDMT00448" id="k1" name="k1" value="1" units="substance"/>
</listOfParameters>
</kineticLaw>
</reaction>
<reaction metaid="re8" id="re8" name="re8" reversible="false" fast="true">
<annotation/>
<listOfReactants>
<speciesReference metaid="CDMT00011" species="CCND1_dummy_must_be_1"/>
</listOfReactants>
<listOfProducts>
<speciesReference metaid="CDMT00012" species="CCND1_PTM"/>
</listOfProducts>
<kineticLaw metaid="CDMT00449">
<math xmlns="http://www.w3.org/1998/Math/MathML">
<apply>
<times/>
<ci> CCND1_dummy_must_be_1 </ci>
<ci> k1 </ci>
</apply>
</math>
<listOfParameters>
<parameter metaid="CDMT00450" id="k1" name="k1" value="1" units="substance"/>
</listOfParameters>
</kineticLaw>
</reaction>
<reaction metaid="re81" id="re81" name="re81" reversible="false" fast="true">
<annotation/>
<listOfReactants>
<speciesReference metaid="CDMT00099" species="GSK"/>
</listOfReactants>
<listOfProducts>
<speciesReference metaid="CDMT00100" species="CCND1_PTM"/>
</listOfProducts>
<kineticLaw metaid="CDMT00451">
<math xmlns="http://www.w3.org/1998/Math/MathML">
<apply>
<times/>
<ci> GSK </ci>
<apply>
<minus/>
<ci> k1 </ci>
</apply>
</apply>
</math>
<listOfParameters>
<parameter metaid="CDMT00452" id="k1" name="k1" value="1" units="substance"/>
</listOfParameters>
</kineticLaw>
</reaction>
<reaction metaid="re256" id="re256" name="re256" reversible="false" fast="true">
<annotation/>
<listOfReactants>
<speciesReference metaid="CDMT00375" species="STAT1"/>
</listOfReactants>
<listOfProducts>
<speciesReference metaid="CDMT00376" species="CCND1_PTM"/>
</listOfProducts>
<kineticLaw metaid="CDMT00453">
<math xmlns="http://www.w3.org/1998/Math/MathML">
<apply>
<times/>
<ci> STAT1 </ci>
<apply>
<minus/>
<ci> k1 </ci>
</apply>
</apply>
</math>
<listOfParameters>
<parameter metaid="CDMT00454" id="k1" name="k1" value="1" units="substance"/>
</listOfParameters>
</kineticLaw>
</reaction>
<reaction metaid="re115" id="re115" name="re115" reversible="false" fast="false">
<annotation/>
<listOfReactants>
<speciesReference metaid="CDMT00153" species="ATF2"/>
</listOfReactants>
<listOfProducts>
<speciesReference metaid="CDMT00154" species="CCND1_prot"/>
</listOfProducts>
<kineticLaw metaid="CDMT00455">
<math xmlns="http://www.w3.org/1998/Math/MathML">
<apply>
<times/>
<ci> ATF2 </ci>
<ci> k1 </ci>
</apply>
</math>
<listOfParameters>
<parameter metaid="CDMT00456" id="k1" name="k1" value="1" units="substance"/>
</listOfParameters>
</kineticLaw>
</reaction>
<reaction metaid="re172" id="re172" name="re172" reversible="false" fast="false">
<annotation/>
<listOfReactants>
<speciesReference metaid="CDMT00248" species="PKA"/>
</listOfReactants>
<listOfProducts>
<speciesReference metaid="CDMT00249" species="CCND1_prot"/>
</listOfProducts>
<kineticLaw metaid="CDMT00457">
<math xmlns="http://www.w3.org/1998/Math/MathML">
<apply>
<times/>
<ci> PKA </ci>
<ci> k1 </ci>
</apply>
</math>
<listOfParameters>
<parameter metaid="CDMT00458" id="k1" name="k1" value="1" units="substance"/>
</listOfParameters>
</kineticLaw>
</reaction>
<reaction metaid="re223" id="re223" name="re223" reversible="false" fast="false">
<annotation/>
<listOfReactants>
<speciesReference metaid="CDMT00335" species="Gli2"/>
</listOfReactants>
<listOfProducts>
<speciesReference metaid="CDMT00336" species="CCND1_prot"/>
</listOfProducts>
<kineticLaw metaid="CDMT00459">
<math xmlns="http://www.w3.org/1998/Math/MathML">
<apply>
<times/>
<ci> Gli2 </ci>
<ci> k1 </ci>
</apply>
</math>
<listOfParameters>
<parameter metaid="CDMT00460" id="k1" name="k1" value="1" units="substance"/>
</listOfParameters>
</kineticLaw>
</reaction>
<reaction metaid="re48" id="re48" name="re48" reversible="false" fast="false">
<annotation/>
<listOfReactants>
<speciesReference metaid="CDMT00055" species="HIF_2a"/>
</listOfReactants>
<listOfProducts>
<speciesReference metaid="CDMT00056" species="C_EBPb_dummy"/>
</listOfProducts>
<kineticLaw metaid="CDMT00461">
<math xmlns="http://www.w3.org/1998/Math/MathML">
<apply>
<times/>
<ci> HIF_2a </ci>
<ci> k1 </ci>
</apply>
</math>
<listOfParameters>
<parameter metaid="CDMT00462" id="k1" name="k1" value="1" units="substance"/>
</listOfParameters>
</kineticLaw>
</reaction>
<reaction metaid="re199" id="re199" name="re199" reversible="false" fast="true">
<annotation/>
<listOfReactants>
<speciesReference metaid="CDMT00293" species="Runx2"/>
</listOfReactants>
<listOfProducts>
<speciesReference metaid="CDMT00294" species="C_EBPb_dummy"/>
</listOfProducts>
<kineticLaw metaid="CDMT00463">
<math xmlns="http://www.w3.org/1998/Math/MathML">
<apply>
<times/>
<ci> Runx2 </ci>
<ci> k1 </ci>
</apply>
</math>
<listOfParameters>
<parameter metaid="CDMT00464" id="k1" name="k1" value="1" units="substance"/>
</listOfParameters>
</kineticLaw>
</reaction>
<reaction metaid="re108" id="re108" name="re108" reversible="false" fast="false">
<annotation/>
<listOfReactants>
<speciesReference metaid="CDMT00141" species="NFkb"/>
</listOfReactants>
<listOfProducts>
<speciesReference metaid="CDMT00142" species="Col_II"/>
</listOfProducts>
<kineticLaw metaid="CDMT00465">
<math xmlns="http://www.w3.org/1998/Math/MathML">
<apply>
<times/>
<ci> NFkb </ci>
<ci> k1 </ci>
</apply>
</math>
<listOfParameters>
<parameter metaid="CDMT00466" id="k1" name="k1" value="1" units="substance"/>
</listOfParameters>
</kineticLaw>
</reaction>
<reaction metaid="re144" id="re144" name="re144" reversible="false" fast="false">
<annotation/>
<listOfReactants>
<speciesReference metaid="CDMT00201" species="Nkx3_2"/>
</listOfReactants>
<listOfProducts>
<speciesReference metaid="CDMT00202" species="Col_II"/>
</listOfProducts>
<kineticLaw metaid="CDMT00467">
<math xmlns="http://www.w3.org/1998/Math/MathML">
<apply>
<times/>
<ci> Nkx3_2 </ci>
<ci> k1 </ci>
</apply>
</math>
<listOfParameters>
<parameter metaid="CDMT00468" id="k1" name="k1" value="1" units="substance"/>
</listOfParameters>
</kineticLaw>
</reaction>
<reaction metaid="re189" id="re189" name="re189" reversible="false" fast="false">
<annotation/>
<listOfReactants>
<speciesReference metaid="CDMT00291" species="Sox9"/>
</listOfReactants>
<listOfProducts>
<speciesReference metaid="CDMT00292" species="Col_II"/>
</listOfProducts>
<kineticLaw metaid="CDMT00469">
<math xmlns="http://www.w3.org/1998/Math/MathML">
<apply>
<times/>
<ci> Sox9 </ci>
<ci> k1 </ci>
</apply>
</math>
<listOfParameters>
<parameter metaid="CDMT00470" id="k1" name="k1" value="1" units="substance"/>
</listOfParameters>
</kineticLaw>
</reaction>
<reaction metaid="re169" id="re169" name="re169" reversible="false" fast="false">
<annotation/>
<listOfReactants>
<speciesReference metaid="CDMT00244" species="MEF2C"/>
</listOfReactants>
<listOfProducts>
<speciesReference metaid="CDMT00245" species="Col_X"/>
</listOfProducts>
<kineticLaw metaid="CDMT00471">
<math xmlns="http://www.w3.org/1998/Math/MathML">
<apply>
<times/>
<ci> MEF2C </ci>
<ci> k1 </ci>
</apply>
</math>
<listOfParameters>
<parameter metaid="CDMT00472" id="k1" name="k1" value="1" units="substance"/>
</listOfParameters>
</kineticLaw>
</reaction>
<reaction metaid="re176" id="re176" name="re176" reversible="false" fast="false">
<annotation/>
<listOfReactants>
<speciesReference metaid="CDMT00256" species="PKA"/>
</listOfReactants>
<listOfProducts>
<speciesReference metaid="CDMT00257" species="Col_X"/>
</listOfProducts>
<kineticLaw metaid="CDMT00473">
<math xmlns="http://www.w3.org/1998/Math/MathML">
<apply>
<times/>
<ci> PKA </ci>
<apply>
<minus/>
<ci> k1 </ci>
</apply>
</apply>
</math>
<listOfParameters>
<parameter metaid="CDMT00474" id="k1" name="k1" value="1" units="substance"/>
</listOfParameters>
</kineticLaw>
</reaction>
<reaction metaid="re206" id="re206" name="re206" reversible="false" fast="false">
<annotation/>
<listOfReactants>
<speciesReference metaid="CDMT00305" species="Runx2"/>
</listOfReactants>
<listOfProducts>
<speciesReference metaid="CDMT00306" species="Col_X"/>
</listOfProducts>
<kineticLaw metaid="CDMT00475">
<math xmlns="http://www.w3.org/1998/Math/MathML">
<apply>
<times/>
<ci> Runx2 </ci>
<ci> k1 </ci>
</apply>
</math>
<listOfParameters>
<parameter metaid="CDMT00476" id="k1" name="k1" value="1" units="substance"/>
</listOfParameters>
</kineticLaw>
</reaction>
<reaction metaid="re234" id="re234" name="re234" reversible="false" fast="false">
<annotation/>
<listOfReactants>
<speciesReference metaid="CDMT00353" species="R_smad"/>
</listOfReactants>
<listOfProducts>
<speciesReference metaid="CDMT00354" species="Col_X"/>
</listOfProducts>
<kineticLaw metaid="CDMT00477">
<math xmlns="http://www.w3.org/1998/Math/MathML">
<apply>
<times/>
<ci> R_smad </ci>
<ci> k1 </ci>
</apply>
</math>
<listOfParameters>
<parameter metaid="CDMT00478" id="k1" name="k1" value="1" units="substance"/>
</listOfParameters>
</kineticLaw>
</reaction>
<reaction metaid="re235" id="re235" name="re235" reversible="false" fast="true">
<annotation/>
<listOfReactants>
<speciesReference metaid="CDMT00355" species="Dsh"/>
</listOfReactants>
<listOfProducts>
<speciesReference metaid="CDMT00356" species="DC_canonical_dummy"/>
</listOfProducts>
<kineticLaw metaid="CDMT00479">
<math xmlns="http://www.w3.org/1998/Math/MathML">
<apply>
<times/>
<ci> Dsh </ci>
<apply>
<minus/>
<ci> k1 </ci>
</apply>
</apply>
</math>
<listOfParameters>
<parameter metaid="CDMT00480" id="k1" name="k1" value="1" units="substance"/>
</listOfParameters>
</kineticLaw>
</reaction>
<reaction metaid="re260" id="re260" name="re260" reversible="false" fast="true">
<annotation/>
<listOfReactants>
<speciesReference metaid="CDMT00383" species="DC_dummy_must_be_1"/>
</listOfReactants>
<listOfProducts>
<speciesReference metaid="CDMT00384" species="DC_canonical_dummy"/>
</listOfProducts>
<kineticLaw metaid="CDMT00481">
<math xmlns="http://www.w3.org/1998/Math/MathML">
<apply>
<times/>
<ci> DC_dummy_must_be_1 </ci>
<ci> k1 </ci>
</apply>
</math>
<listOfParameters>
<parameter metaid="CDMT00482" id="k1" name="k1" value="1" units="substance"/>
</listOfParameters>
</kineticLaw>
</reaction>
<reaction metaid="re140" id="re140" name="re140" reversible="false" fast="true">
<annotation/>
<listOfReactants>
<speciesReference metaid="CDMT00195" species="ERK1_2"/>
</listOfReactants>
<listOfProducts>
<speciesReference metaid="CDMT00196" species="DC_degradation_dummy"/>
</listOfProducts>
<kineticLaw metaid="CDMT00483">
<math xmlns="http://www.w3.org/1998/Math/MathML">
<apply>
<times/>
<ci> ERK1_2 </ci>
<apply>
<minus/>
<ci> k1 </ci>
</apply>
</apply>
</math>
<listOfParameters>
<parameter metaid="CDMT00484" id="k1" name="k1" value="1" units="substance"/>
</listOfParameters>
</kineticLaw>
</reaction>
<reaction metaid="re265" id="re265" name="re265" reversible="false" fast="true">
<annotation/>
<listOfReactants>
<speciesReference metaid="CDMT00389" species="DC_dummy_must_be_1"/>
</listOfReactants>
<listOfProducts>
<speciesReference metaid="CDMT00390" species="DC_degradation_dummy"/>
</listOfProducts>
<kineticLaw metaid="CDMT00485">
<math xmlns="http://www.w3.org/1998/Math/MathML">
<apply>
<times/>
<ci> DC_dummy_must_be_1 </ci>
<ci> k1 </ci>
</apply>
</math>
<listOfParameters>
<parameter metaid="CDMT00486" id="k1" name="k1" value="1" units="substance"/>
</listOfParameters>
</kineticLaw>
</reaction>
<reaction metaid="re4" id="re4" name="re4" reversible="false" fast="true">
<annotation/>
<listOfReactants>
<speciesReference metaid="CDMT00007" species="Dlx5_PTM"/>
</listOfReactants>
<listOfProducts>
<speciesReference metaid="CDMT00008" species="Dlx5"/>
</listOfProducts>
<kineticLaw metaid="CDMT00487">
<math xmlns="http://www.w3.org/1998/Math/MathML">
<apply>
<times/>
<ci> Dlx5_PTM </ci>
<ci> k1 </ci>
</apply>
</math>
<listOfParameters>
<parameter metaid="CDMT00488" id="k1" name="k1" value="1" units="substance"/>
</listOfParameters>
</kineticLaw>
</reaction>
<reaction metaid="re7" id="re7" name="re7" reversible="false" fast="true">
<annotation/>
<listOfReactants>
<speciesReference metaid="CDMT00009" species="Dlx5_prot"/>
</listOfReactants>
<listOfProducts>
<speciesReference metaid="CDMT00010" species="Dlx5"/>
</listOfProducts>
<kineticLaw metaid="CDMT00489">
<math xmlns="http://www.w3.org/1998/Math/MathML">
<apply>
<times/>
<ci> Dlx5_prot </ci>
<ci> k1 </ci>
</apply>
</math>
<listOfParameters>
<parameter metaid="CDMT00490" id="k1" name="k1" value="1" units="substance"/>
</listOfParameters>
</kineticLaw>
</reaction>
<reaction metaid="re55" id="re55" name="re55" reversible="false" fast="true">
<annotation/>
<listOfReactants>
<speciesReference metaid="CDMT00065" species="Msx2"/>
</listOfReactants>
<listOfProducts>
<speciesReference metaid="CDMT00066" species="Dlx5_PTM"/>
</listOfProducts>
<kineticLaw metaid="CDMT00491">
<math xmlns="http://www.w3.org/1998/Math/MathML">
<apply>
<times/>
<ci> Msx2 </ci>
<apply>
<minus/>
<ci> k1 </ci>
</apply>
</apply>
</math>
<listOfParameters>
<parameter metaid="CDMT00492" id="k1" name="k1" value="1" units="substance"/>
</listOfParameters>
</kineticLaw>
</reaction>
<reaction metaid="re84" id="re84" name="re84" reversible="false" fast="true">
<annotation/>
<listOfReactants>
<speciesReference metaid="CDMT00105" species="p38"/>
</listOfReactants>
<listOfProducts>
<speciesReference metaid="CDMT00106" species="Dlx5_PTM"/>
</listOfProducts>
<kineticLaw metaid="CDMT00493">
<math xmlns="http://www.w3.org/1998/Math/MathML">
<apply>
<times/>
<ci> p38 </ci>
<ci> k1 </ci>
</apply>
</math>
<listOfParameters>
<parameter metaid="CDMT00494" id="k1" name="k1" value="1" units="substance"/>
</listOfParameters>
</kineticLaw>
</reaction>
<reaction metaid="re148" id="re148" name="re148" reversible="false" fast="true">
<annotation/>
<listOfReactants>
<speciesReference metaid="CDMT00209" species="Smadcomplex"/>
</listOfReactants>
<listOfProducts>
<speciesReference metaid="CDMT00210" species="Dlx5_PTM"/>
</listOfProducts>
<kineticLaw metaid="CDMT00495">
<math xmlns="http://www.w3.org/1998/Math/MathML">
<apply>
<times/>
<ci> Smadcomplex </ci>
<ci> k1 </ci>
</apply>
</math>
<listOfParameters>
<parameter metaid="CDMT00496" id="k1" name="k1" value="1" units="substance"/>
</listOfParameters>
</kineticLaw>
</reaction>
<reaction metaid="re54" id="re54" name="re54" reversible="false" fast="false">
<annotation/>
<listOfReactants>
<speciesReference metaid="CDMT00063" species="Msx2"/>
</listOfReactants>
<listOfProducts>
<speciesReference metaid="CDMT00064" species="Dlx5_prot"/>
</listOfProducts>
<kineticLaw metaid="CDMT00497">
<math xmlns="http://www.w3.org/1998/Math/MathML">
<apply>
<times/>
<ci> Msx2 </ci>
<apply>
<minus/>
<ci> k1 </ci>
</apply>
</apply>
</math>
<listOfParameters>
<parameter metaid="CDMT00498" id="k1" name="k1" value="1" units="substance"/>
</listOfParameters>
</kineticLaw>
</reaction>
<reaction metaid="re120" id="re120" name="re120" reversible="false" fast="false">
<annotation/>
<listOfReactants>
<speciesReference metaid="CDMT00161" species="Smad3"/>
</listOfReactants>
<listOfProducts>
<speciesReference metaid="CDMT00162" species="Dlx5_prot"/>
</listOfProducts>
<kineticLaw metaid="CDMT00499">
<math xmlns="http://www.w3.org/1998/Math/MathML">
<apply>
<times/>
<ci> Smad3 </ci>
<apply>
<minus/>
<ci> k1 </ci>
</apply>
</apply>
</math>
<listOfParameters>
<parameter metaid="CDMT00500" id="k1" name="k1" value="1" units="substance"/>
</listOfParameters>
</kineticLaw>
</reaction>
<reaction metaid="re147" id="re147" name="re147" reversible="false" fast="false">
<annotation/>
<listOfReactants>
<speciesReference metaid="CDMT00207" species="Smadcomplex"/>
</listOfReactants>
<listOfProducts>
<speciesReference metaid="CDMT00208" species="Dlx5_prot"/>
</listOfProducts>
<kineticLaw metaid="CDMT00501">
<math xmlns="http://www.w3.org/1998/Math/MathML">
<apply>
<times/>
<ci> Smadcomplex </ci>
<ci> k1 </ci>
</apply>
</math>
<listOfParameters>
<parameter metaid="CDMT00502" id="k1" name="k1" value="1" units="substance"/>
</listOfParameters>
</kineticLaw>
</reaction>
<reaction metaid="re167" id="re167" name="re167" reversible="false" fast="false">
<annotation/>
<listOfReactants>
<speciesReference metaid="CDMT00240" species="MEF2C"/>
</listOfReactants>
<listOfProducts>
<speciesReference metaid="CDMT00241" species="Dlx5_prot"/>
</listOfProducts>
<kineticLaw metaid="CDMT00503">
<math xmlns="http://www.w3.org/1998/Math/MathML">
<apply>
<times/>
<ci> MEF2C </ci>
<ci> k1 </ci>
</apply>
</math>
<listOfParameters>
<parameter metaid="CDMT00504" id="k1" name="k1" value="1" units="substance"/>
</listOfParameters>
</kineticLaw>
</reaction>
<reaction metaid="re233" id="re233" name="re233" reversible="false" fast="true">
<annotation/>
<listOfReactants>
<speciesReference metaid="CDMT00351" species="R_smad"/>
</listOfReactants>
<listOfProducts>
<speciesReference metaid="CDMT00352" species="Dsh"/>
</listOfProducts>
<kineticLaw metaid="CDMT00505">
<math xmlns="http://www.w3.org/1998/Math/MathML">
<apply>
<times/>
<ci> R_smad </ci>
<apply>
<minus/>
<ci> k1 </ci>
</apply>
</apply>
</math>
<listOfParameters>
<parameter metaid="CDMT00506" id="k1" name="k1" value="1" units="substance"/>
</listOfParameters>
</kineticLaw>
</reaction>
<reaction metaid="re64" id="re64" name="re64" reversible="false" fast="true">
<annotation/>
<listOfReactants>
<speciesReference metaid="CDMT00079" species="Ras"/>
</listOfReactants>
<listOfProducts>
<speciesReference metaid="CDMT00080" species="ERK1_2"/>
</listOfProducts>
<kineticLaw metaid="CDMT00507">
<math xmlns="http://www.w3.org/1998/Math/MathML">
<apply>
<times/>
<ci> Ras </ci>
<ci> k1 </ci>
</apply>
</math>
<listOfParameters>
<parameter metaid="CDMT00508" id="k1" name="k1" value="1" units="substance"/>
</listOfParameters>
</kineticLaw>
</reaction>
<reaction metaid="re75" id="re75" name="re75" reversible="false" fast="true">
<annotation/>
<listOfReactants>
<speciesReference metaid="CDMT00093" species="PP2A"/>
</listOfReactants>
<listOfProducts>
<speciesReference metaid="CDMT00094" species="ERK1_2"/>
</listOfProducts>
<kineticLaw metaid="CDMT00509">
<math xmlns="http://www.w3.org/1998/Math/MathML">
<apply>
<times/>
<ci> PP2A </ci>
<apply>
<minus/>
<ci> k1 </ci>
</apply>
</apply>
</math>
<listOfParameters>
<parameter metaid="CDMT00510" id="k1" name="k1" value="1" units="substance"/>
</listOfParameters>
</kineticLaw>
</reaction>
<reaction metaid="re275" id="re275" name="re275" reversible="false" fast="true">
<annotation/>
<listOfReactants>
<speciesReference metaid="CDMT00399" species="Ets1_PTM"/>
</listOfReactants>
<listOfProducts>
<speciesReference metaid="CDMT00400" species="Ets1"/>
</listOfProducts>
<kineticLaw metaid="CDMT00511">
<math xmlns="http://www.w3.org/1998/Math/MathML">
<apply>
<times/>
<ci> Ets1_PTM </ci>
<ci> k1 </ci>
</apply>
</math>
<listOfParameters>
<parameter metaid="CDMT00512" id="k1" name="k1" value="1" units="substance"/>
</listOfParameters>
</kineticLaw>
</reaction>
<reaction metaid="re277" id="re277" name="re277" reversible="false" fast="true">
<annotation/>
<listOfReactants>
<speciesReference metaid="CDMT00401" species="Ets1_prot"/>
</listOfReactants>
<listOfProducts>
<speciesReference metaid="CDMT00402" species="Ets1"/>
</listOfProducts>
<kineticLaw metaid="CDMT00513">
<math xmlns="http://www.w3.org/1998/Math/MathML">
<apply>
<times/>
<ci> Ets1_prot </ci>
<ci> k1 </ci>
</apply>
</math>
<listOfParameters>
<parameter metaid="CDMT00514" id="k1" name="k1" value="1" units="substance"/>
</listOfParameters>
</kineticLaw>
</reaction>
<reaction metaid="re83" id="re83" name="re83" reversible="false" fast="true">
<annotation/>
<listOfReactants>
<speciesReference metaid="CDMT00103" species="GSK"/>
</listOfReactants>
<listOfProducts>
<speciesReference metaid="CDMT00104" species="Ets1_PTM"/>
</listOfProducts>
<kineticLaw metaid="CDMT00515">
<math xmlns="http://www.w3.org/1998/Math/MathML">
<apply>
<times/>
<ci> GSK </ci>
<ci> k1 </ci>
</apply>
</math>
<listOfParameters>
<parameter metaid="CDMT00516" id="k1" name="k1" value="1" units="substance"/>
</listOfParameters>
</kineticLaw>
</reaction>
<reaction metaid="re141" id="re141" name="re141" reversible="false" fast="true">
<annotation/>
<listOfReactants>
<speciesReference metaid="CDMT00197" species="ERK1_2"/>
</listOfReactants>
<listOfProducts>
<speciesReference metaid="CDMT00198" species="Ets1_PTM"/>
</listOfProducts>
<kineticLaw metaid="CDMT00517">
<math xmlns="http://www.w3.org/1998/Math/MathML">
<apply>
<times/>
<ci> ERK1_2 </ci>
<ci> k1 </ci>
</apply>
</math>
<listOfParameters>
<parameter metaid="CDMT00518" id="k1" name="k1" value="1" units="substance"/>
</listOfParameters>
</kineticLaw>
</reaction>
<reaction metaid="re130" id="re130" name="re130" reversible="false" fast="false">
<annotation/>
<listOfReactants>
<speciesReference metaid="CDMT00179" species="Smad3"/>
</listOfReactants>
<listOfProducts>
<speciesReference metaid="CDMT00180" species="Ets1_prot"/>
</listOfProducts>
<kineticLaw metaid="CDMT00519">
<math xmlns="http://www.w3.org/1998/Math/MathML">
<apply>
<times/>
<ci> Smad3 </ci>
<ci> k1 </ci>
</apply>
</math>
<listOfParameters>
<parameter metaid="CDMT00520" id="k1" name="k1" value="1" units="substance"/>
</listOfParameters>
</kineticLaw>
</reaction>
<reaction metaid="re210" id="re210" name="re210" reversible="false" fast="false">
<annotation/>
<listOfReactants>
<speciesReference metaid="CDMT00313" species="Runx2"/>
</listOfReactants>
<listOfProducts>
<speciesReference metaid="CDMT00314" species="FGF"/>
</listOfProducts>
<kineticLaw metaid="CDMT00521">
<math xmlns="http://www.w3.org/1998/Math/MathML">
<apply>
<times/>
<ci> Runx2 </ci>
<ci> k1 </ci>
</apply>
</math>
<listOfParameters>
<parameter metaid="CDMT00522" id="k1" name="k1" value="1" units="substance"/>
</listOfParameters>
</kineticLaw>
</reaction>
<reaction metaid="re221" id="re221" name="re221" reversible="false" fast="false">
<annotation/>
<listOfReactants>
<speciesReference metaid="CDMT00331" species="B_catenin"/>
</listOfReactants>
<listOfProducts>
<speciesReference metaid="CDMT00332" species="FGF"/>
</listOfProducts>
<kineticLaw metaid="CDMT00523">
<math xmlns="http://www.w3.org/1998/Math/MathML">
<apply>
<times/>
<ci> B_catenin </ci>
<ci> k1 </ci>
</apply>
</math>
<listOfParameters>
<parameter metaid="CDMT00524" id="k1" name="k1" value="1" units="substance"/>
</listOfParameters>
</kineticLaw>
</reaction>
<reaction metaid="re18" id="re18" name="re18" reversible="false" fast="true">
<annotation/>
<listOfReactants>
<speciesReference metaid="CDMT00021" species="FGFR1_prot"/>
</listOfReactants>
<listOfProducts>
<speciesReference metaid="CDMT00022" species="FGFR1"/>
</listOfProducts>
<kineticLaw metaid="CDMT00525">
<math xmlns="http://www.w3.org/1998/Math/MathML">
<apply>
<times/>
<ci> FGFR1_prot </ci>
<ci> k1 </ci>
</apply>
</math>
<listOfParameters>
<parameter metaid="CDMT00526" id="k1" name="k1" value="1" units="substance"/>
</listOfParameters>
</kineticLaw>
</reaction>
<reaction metaid="re19" id="re19" name="re19" reversible="false" fast="true">
<annotation/>
<listOfReactants>
<speciesReference metaid="CDMT00023" species="FGFR1_PTM"/>
</listOfReactants>
<listOfProducts>
<speciesReference metaid="CDMT00024" species="FGFR1"/>
</listOfProducts>
<kineticLaw metaid="CDMT00527">
<math xmlns="http://www.w3.org/1998/Math/MathML">
<apply>
<times/>
<ci> FGFR1_PTM </ci>
<ci> k1 </ci>
</apply>
</math>
<listOfParameters>
<parameter metaid="CDMT00528" id="k1" name="k1" value="1" units="substance"/>
</listOfParameters>
</kineticLaw>
</reaction>
<reaction metaid="re149" id="re149" name="re149" reversible="false" fast="true">
<annotation/>
<listOfReactants>
<speciesReference metaid="CDMT00211" species="Smadcomplex"/>
</listOfReactants>
<listOfProducts>
<speciesReference metaid="CDMT00212" species="FGFR1_PTM"/>
</listOfProducts>
<kineticLaw metaid="CDMT00529">
<math xmlns="http://www.w3.org/1998/Math/MathML">
<apply>
<times/>
<ci> Smadcomplex </ci>
<apply>
<minus/>
<ci> k1 </ci>
</apply>
</apply>
</math>
<listOfParameters>
<parameter metaid="CDMT00530" id="k1" name="k1" value="1" units="substance"/>
</listOfParameters>
</kineticLaw>
</reaction>
<reaction metaid="re164" id="re164" name="re164" reversible="false" fast="true">
<annotation/>
<listOfReactants>
<speciesReference metaid="CDMT00236" species="FGF"/>
</listOfReactants>
<listOfProducts>
<speciesReference metaid="CDMT00237" species="FGFR1_PTM"/>
</listOfProducts>
<kineticLaw metaid="CDMT00531">
<math xmlns="http://www.w3.org/1998/Math/MathML">
<apply>
<times/>
<ci> FGF </ci>
<ci> k1 </ci>
</apply>
</math>
<listOfParameters>
<parameter metaid="CDMT00532" id="k1" name="k1" value="1" units="substance"/>
</listOfParameters>
</kineticLaw>
</reaction>
<reaction metaid="re198" id="re198" name="re198" reversible="false" fast="false">
<annotation/>
<listOfReactants>
<speciesReference metaid="CDMT00295" species="Runx2"/>
</listOfReactants>
<listOfProducts>
<speciesReference metaid="CDMT00296" species="FGFR1_prot"/>
</listOfProducts>
<kineticLaw metaid="CDMT00533">
<math xmlns="http://www.w3.org/1998/Math/MathML">
<apply>
<times/>
<ci> Runx2 </ci>
<ci> k1 </ci>
</apply>
</math>
<listOfParameters>
<parameter metaid="CDMT00534" id="k1" name="k1" value="1" units="substance"/>
</listOfParameters>
</kineticLaw>
</reaction>
<reaction metaid="re252" id="re252" name="re252" reversible="false" fast="true">
<annotation/>
<listOfReactants>
<speciesReference metaid="CDMT00371" species="FGFR3_PTM"/>
</listOfReactants>
<listOfProducts>
<speciesReference metaid="CDMT00372" species="FGFR3"/>
</listOfProducts>
<kineticLaw metaid="CDMT00535">
<math xmlns="http://www.w3.org/1998/Math/MathML">
<apply>
<times/>
<ci> FGFR3_PTM </ci>
<ci> k1 </ci>
</apply>
</math>
<listOfParameters>
<parameter metaid="CDMT00536" id="k1" name="k1" value="1" units="substance"/>
</listOfParameters>
</kineticLaw>
</reaction>
<reaction metaid="re254" id="re254" name="re254" reversible="false" fast="true">
<annotation/>
<listOfReactants>
<speciesReference metaid="CDMT00373" species="FGFR3_prot"/>
</listOfReactants>
<listOfProducts>
<speciesReference metaid="CDMT00374" species="FGFR3"/>
</listOfProducts>
<kineticLaw metaid="CDMT00537">
<math xmlns="http://www.w3.org/1998/Math/MathML">
<apply>
<times/>
<ci> FGFR3_prot </ci>
<ci> k1 </ci>
</apply>
</math>
<listOfParameters>
<parameter metaid="CDMT00538" id="k1" name="k1" value="1" units="substance"/>
</listOfParameters>
</kineticLaw>
</reaction>
<reaction metaid="re166" id="re166" name="re166" reversible="false" fast="true">
<annotation/>
<listOfReactants>
<speciesReference metaid="CDMT00238" species="FGF"/>
</listOfReactants>
<listOfProducts>
<speciesReference metaid="CDMT00239" species="FGFR3_PTM"/>
</listOfProducts>
<kineticLaw metaid="CDMT00539">
<math xmlns="http://www.w3.org/1998/Math/MathML">
<apply>
<times/>
<ci> FGF </ci>
<ci> k1 </ci>
</apply>
</math>
<listOfParameters>
<parameter metaid="CDMT00540" id="k1" name="k1" value="1" units="substance"/>
</listOfParameters>
</kineticLaw>
</reaction>
<reaction metaid="re195" id="re195" name="re195" reversible="false" fast="false">
<annotation/>
<listOfReactants>
<speciesReference metaid="CDMT00297" species="Sox9"/>
</listOfReactants>
<listOfProducts>
<speciesReference metaid="CDMT00298" species="FGFR3_prot"/>
</listOfProducts>
<kineticLaw metaid="CDMT00541">
<math xmlns="http://www.w3.org/1998/Math/MathML">
<apply>
<times/>
<ci> Sox9 </ci>
<ci> k1 </ci>
</apply>
</math>
<listOfParameters>
<parameter metaid="CDMT00542" id="k1" name="k1" value="1" units="substance"/>
</listOfParameters>
</kineticLaw>
</reaction>
<reaction metaid="re47" id="re47" name="re47" reversible="false" fast="true">
<annotation/>
<listOfReactants>
<speciesReference metaid="CDMT00053" species="Wnt"/>
</listOfReactants>
<listOfProducts>
<speciesReference metaid="CDMT00054" species="Frizzled___LRP_5_6"/>
</listOfProducts>
<kineticLaw metaid="CDMT00543">
<math xmlns="http://www.w3.org/1998/Math/MathML">
<apply>
<times/>
<ci> Wnt </ci>
<ci> k1 </ci>
</apply>
</math>
<listOfParameters>
<parameter metaid="CDMT00544" id="k1" name="k1" value="1" units="substance"/>
</listOfParameters>
</kineticLaw>
</reaction>
<reaction metaid="re1" id="re1" name="re1" reversible="false" fast="true">
<annotation/>
<listOfReactants>
<speciesReference metaid="CDMT00003" species="GSK_dummy"/>
</listOfReactants>
<listOfProducts>
<speciesReference metaid="CDMT00004" species="GSK"/>
</listOfProducts>
<kineticLaw metaid="CDMT00545">
<math xmlns="http://www.w3.org/1998/Math/MathML">
<apply>
<times/>
<ci> GSK_dummy </ci>
<ci> k1 </ci>
</apply>
</math>
<listOfParameters>
<parameter metaid="CDMT00546" id="k1" name="k1" value="1" units="substance"/>
</listOfParameters>
</kineticLaw>
</reaction>
<reaction metaid="re3" id="re3" name="re3" reversible="false" fast="true">
<annotation/>
<listOfReactants>
<speciesReference metaid="CDMT00005" species="GSK_dummy_must_be_one"/>
</listOfReactants>
<listOfProducts>
<speciesReference metaid="CDMT00006" species="GSK"/>
</listOfProducts>
<kineticLaw metaid="CDMT00547">
<math xmlns="http://www.w3.org/1998/Math/MathML">
<apply>
<times/>
<ci> GSK_dummy_must_be_one </ci>
<ci> k1 </ci>
</apply>
</math>
<listOfParameters>
<parameter metaid="CDMT00548" id="k1" name="k1" value="1" units="substance"/>
</listOfParameters>
</kineticLaw>
</reaction>
<reaction metaid="re135" id="re135" name="re135" reversible="false" fast="true">
<annotation/>
<listOfReactants>
<speciesReference metaid="CDMT00187" species="ERK1_2"/>
</listOfReactants>
<listOfProducts>
<speciesReference metaid="CDMT00188" species="GSK"/>
</listOfProducts>
<kineticLaw metaid="CDMT00549">
<math xmlns="http://www.w3.org/1998/Math/MathML">
<apply>
<times/>
<ci> ERK1_2 </ci>
<apply>
<minus/>
<ci> k1 </ci>
</apply>
</apply>
</math>
<listOfParameters>
<parameter metaid="CDMT00550" id="k1" name="k1" value="1" units="substance"/>
</listOfParameters>
</kineticLaw>
</reaction>
<reaction metaid="re73" id="re73" name="re73" reversible="false" fast="true">
<annotation/>
<listOfReactants>
<speciesReference metaid="CDMT00089" species="PP2A"/>
</listOfReactants>
<listOfProducts>
<speciesReference metaid="CDMT00090" species="GSK_dummy"/>
</listOfProducts>
<kineticLaw metaid="CDMT00551">
<math xmlns="http://www.w3.org/1998/Math/MathML">
<apply>
<times/>
<ci> PP2A </ci>
<apply>
<minus/>
<ci> k1 </ci>
</apply>
</apply>
</math>
<listOfParameters>
<parameter metaid="CDMT00552" id="k1" name="k1" value="1" units="substance"/>
</listOfParameters>
</kineticLaw>
</reaction>
<reaction metaid="re171" id="re171" name="re171" reversible="false" fast="true">
<annotation/>
<listOfReactants>
<speciesReference metaid="CDMT00246" species="PKA"/>
</listOfReactants>
<listOfProducts>
<speciesReference metaid="CDMT00247" species="GSK_dummy"/>
</listOfProducts>
<kineticLaw metaid="CDMT00553">
<math xmlns="http://www.w3.org/1998/Math/MathML">
<apply>
<times/>
<ci> PKA </ci>
<apply>
<minus/>
<ci> k1 </ci>
</apply>
</apply>
</math>
<listOfParameters>
<parameter metaid="CDMT00554" id="k1" name="k1" value="1" units="substance"/>
</listOfParameters>
</kineticLaw>
</reaction>
<reaction metaid="re39" id="re39" name="re39" reversible="false" fast="true">
<annotation/>
<listOfReactants>
<speciesReference metaid="CDMT00043" species="Ihh"/>
</listOfReactants>
<listOfProducts>
<speciesReference metaid="CDMT00044" species="Gli2"/>
</listOfProducts>
<kineticLaw metaid="CDMT00555">
<math xmlns="http://www.w3.org/1998/Math/MathML">
<apply>
<times/>
<ci> Ihh </ci>
<ci> k1 </ci>
</apply>
</math>
<listOfParameters>
<parameter metaid="CDMT00556" id="k1" name="k1" value="1" units="substance"/>
</listOfParameters>
</kineticLaw>
</reaction>
<reaction metaid="re74" id="re74" name="re74" reversible="false" fast="true">
<annotation/>
<listOfReactants>
<speciesReference metaid="CDMT00091" species="PP2A"/>
</listOfReactants>
<listOfProducts>
<speciesReference metaid="CDMT00092" species="HDAC4"/>
</listOfProducts>
<kineticLaw metaid="CDMT00557">
<math xmlns="http://www.w3.org/1998/Math/MathML">
<apply>
<times/>
<ci> PP2A </ci>
<ci> k1 </ci>
</apply>
</math>
<listOfParameters>
<parameter metaid="CDMT00558" id="k1" name="k1" value="1" units="substance"/>
</listOfParameters>
</kineticLaw>
</reaction>
<reaction metaid="re82" id="re82" name="re82" reversible="false" fast="true">
<annotation/>
<listOfReactants>
<speciesReference metaid="CDMT00101" species="GSK"/>
</listOfReactants>
<listOfProducts>
<speciesReference metaid="CDMT00102" species="HDAC4"/>
</listOfProducts>
<kineticLaw metaid="CDMT00559">
<math xmlns="http://www.w3.org/1998/Math/MathML">
<apply>
<times/>
<ci> GSK </ci>
<apply>
<minus/>
<ci> k1 </ci>
</apply>
</apply>
</math>
<listOfParameters>
<parameter metaid="CDMT00560" id="k1" name="k1" value="1" units="substance"/>
</listOfParameters>
</kineticLaw>
</reaction>
<reaction metaid="re113" id="re113" name="re113" reversible="false" fast="false">
<annotation/>
<listOfReactants>
<speciesReference metaid="CDMT00151" species="NFkb"/>
</listOfReactants>
<listOfProducts>
<speciesReference metaid="CDMT00152" species="HIF_2a"/>
</listOfProducts>
<kineticLaw metaid="CDMT00561">
<math xmlns="http://www.w3.org/1998/Math/MathML">
<apply>
<times/>
<ci> NFkb </ci>
<ci> k1 </ci>
</apply>
</math>
<listOfParameters>
<parameter metaid="CDMT00562" id="k1" name="k1" value="1" units="substance"/>
</listOfParameters>
</kineticLaw>
</reaction>
<reaction metaid="re180" id="re180" name="re180" reversible="false" fast="false">
<annotation/>
<listOfReactants>
<speciesReference metaid="CDMT00262" species="PKA"/>
</listOfReactants>
<listOfProducts>
<speciesReference metaid="CDMT00263" species="IGF_1"/>
</listOfProducts>
<kineticLaw metaid="CDMT00563">
<math xmlns="http://www.w3.org/1998/Math/MathML">
<apply>
<times/>
<ci> PKA </ci>
<ci> k1 </ci>
</apply>
</math>
<listOfParameters>
<parameter metaid="CDMT00564" id="k1" name="k1" value="1" units="substance"/>
</listOfParameters>
</kineticLaw>
</reaction>
<reaction metaid="re279" id="re279" name="re279" reversible="false" fast="true">
<annotation/>
<listOfReactants>
<speciesReference metaid="CDMT00403" species="IGF_1R_PTM"/>
</listOfReactants>
<listOfProducts>
<speciesReference metaid="CDMT00404" species="IGF_1R"/>
</listOfProducts>
<kineticLaw metaid="CDMT00565">
<math xmlns="http://www.w3.org/1998/Math/MathML">
<apply>
<times/>
<ci> IGF_1R_PTM </ci>
<ci> k1 </ci>
</apply>
</math>
<listOfParameters>
<parameter metaid="CDMT00566" id="k1" name="k1" value="1" units="substance"/>
</listOfParameters>
</kineticLaw>
</reaction>
<reaction metaid="re281" id="re281" name="re281" reversible="false" fast="true">
<annotation/>
<listOfReactants>
<speciesReference metaid="CDMT00405" species="IGF_1R_prot"/>
</listOfReactants>
<listOfProducts>
<speciesReference metaid="CDMT00406" species="IGF_1R"/>
</listOfProducts>
<kineticLaw metaid="CDMT00567">
<math xmlns="http://www.w3.org/1998/Math/MathML">
<apply>
<times/>
<ci> IGF_1R_prot </ci>
<ci> k1 </ci>
</apply>
</math>
<listOfParameters>
<parameter metaid="CDMT00568" id="k1" name="k1" value="1" units="substance"/>
</listOfParameters>
</kineticLaw>
</reaction>
<reaction metaid="re42" id="re42" name="re42" reversible="false" fast="true">
<annotation/>
<listOfReactants>
<speciesReference metaid="CDMT00047" species="IGF_1"/>
</listOfReactants>
<listOfProducts>
<speciesReference metaid="CDMT00048" species="IGF_1R_PTM"/>
</listOfProducts>
<kineticLaw metaid="CDMT00569">
<math xmlns="http://www.w3.org/1998/Math/MathML">
<apply>
<times/>
<ci> IGF_1 </ci>
<ci> k1 </ci>
</apply>
</math>
<listOfParameters>
<parameter metaid="CDMT00570" id="k1" name="k1" value="1" units="substance"/>
</listOfParameters>
</kineticLaw>
</reaction>
<reaction metaid="re110" id="re110" name="re110" reversible="false" fast="false">
<annotation/>
<listOfReactants>
<speciesReference metaid="CDMT00145" species="NFkb"/>
</listOfReactants>
<listOfProducts>
<speciesReference metaid="CDMT00146" species="IGF_1R_prot"/>
</listOfProducts>
<kineticLaw metaid="CDMT00571">
<math xmlns="http://www.w3.org/1998/Math/MathML">
<apply>
<times/>
<ci> NFkb </ci>
<ci> k1 </ci>
</apply>
</math>
<listOfParameters>
<parameter metaid="CDMT00572" id="k1" name="k1" value="1" units="substance"/>
</listOfParameters>
</kineticLaw>
</reaction>
<reaction metaid="re134" id="re134" name="re134" reversible="false" fast="false">
<annotation/>
<listOfReactants>
<speciesReference metaid="CDMT00185" species="TGFb"/>
</listOfReactants>
<listOfProducts>
<speciesReference metaid="CDMT00186" species="IGF_1R_prot"/>
</listOfProducts>
<kineticLaw metaid="CDMT00573">
<math xmlns="http://www.w3.org/1998/Math/MathML">
<apply>
<times/>
<ci> TGFb </ci>
<ci> k1 </ci>
</apply>
</math>
<listOfParameters>
<parameter metaid="CDMT00574" id="k1" name="k1" value="1" units="substance"/>
</listOfParameters>
</kineticLaw>
</reaction>
<reaction metaid="re258" id="re258" name="re258" reversible="false" fast="false">
<annotation/>
<listOfReactants>
<speciesReference metaid="CDMT00379" species="STAT1"/>
</listOfReactants>
<listOfProducts>
<speciesReference metaid="CDMT00380" species="IGF_1R_prot"/>
</listOfProducts>
<kineticLaw metaid="CDMT00575">
<math xmlns="http://www.w3.org/1998/Math/MathML">
<apply>
<times/>
<ci> STAT1 </ci>
<apply>
<minus/>
<ci> k1 </ci>
</apply>
</apply>
</math>
<listOfParameters>
<parameter metaid="CDMT00576" id="k1" name="k1" value="1" units="substance"/>
</listOfParameters>
</kineticLaw>
</reaction>
<reaction metaid="re52" id="re52" name="re52" reversible="false" fast="false">
<annotation/>
<listOfReactants>
<speciesReference metaid="CDMT00061" species="ATF4"/>
</listOfReactants>
<listOfProducts>
<speciesReference metaid="CDMT00062" species="Ihh"/>
</listOfProducts>
<kineticLaw metaid="CDMT00577">
<math xmlns="http://www.w3.org/1998/Math/MathML">
<apply>
<times/>
<ci> ATF4 </ci>
<ci> k1 </ci>
</apply>
</math>
<listOfParameters>
<parameter metaid="CDMT00578" id="k1" name="k1" value="1" units="substance"/>
</listOfParameters>
</kineticLaw>
</reaction>
<reaction metaid="re109" id="re109" name="re109" reversible="false" fast="false">
<annotation/>
<listOfReactants>
<speciesReference metaid="CDMT00143" species="NFkb"/>
</listOfReactants>
<listOfProducts>
<speciesReference metaid="CDMT00144" species="Ihh"/>
</listOfProducts>
<kineticLaw metaid="CDMT00579">
<math xmlns="http://www.w3.org/1998/Math/MathML">
<apply>
<times/>
<ci> NFkb </ci>
<ci> k1 </ci>
</apply>
</math>
<listOfParameters>
<parameter metaid="CDMT00580" id="k1" name="k1" value="1" units="substance"/>
</listOfParameters>
</kineticLaw>
</reaction>
<reaction metaid="re152" id="re152" name="re152" reversible="false" fast="false">
<annotation/>
<listOfReactants>
<speciesReference metaid="CDMT00215" species="Smadcomplex"/>
</listOfReactants>
<listOfProducts>
<speciesReference metaid="CDMT00216" species="Ihh"/>
</listOfProducts>
<kineticLaw metaid="CDMT00581">
<math xmlns="http://www.w3.org/1998/Math/MathML">
<apply>
<times/>
<ci> Smadcomplex </ci>
<ci> k1 </ci>
</apply>
</math>
<listOfParameters>
<parameter metaid="CDMT00582" id="k1" name="k1" value="1" units="substance"/>
</listOfParameters>
</kineticLaw>
</reaction>
<reaction metaid="re203" id="re203" name="re203" reversible="false" fast="false">
<annotation/>
<listOfReactants>
<speciesReference metaid="CDMT00299" species="Runx2"/>
</listOfReactants>
<listOfProducts>
<speciesReference metaid="CDMT00300" species="Ihh"/>
</listOfProducts>
<kineticLaw metaid="CDMT00583">
<math xmlns="http://www.w3.org/1998/Math/MathML">
<apply>
<times/>
<ci> Runx2 </ci>
<ci> k1 </ci>
</apply>
</math>
<listOfParameters>
<parameter metaid="CDMT00584" id="k1" name="k1" value="1" units="substance"/>
</listOfParameters>
</kineticLaw>
</reaction>
<reaction metaid="re288" id="re288" name="re288" reversible="false" fast="false">
<annotation/>
<listOfReactants>
<speciesReference metaid="CDMT00413" species="dEF_1"/>
</listOfReactants>
<listOfProducts>
<speciesReference metaid="CDMT00414" species="Ihh"/>
</listOfProducts>
<kineticLaw metaid="CDMT00228">
<math xmlns="http://www.w3.org/1998/Math/MathML">
<apply>
<times/>
<ci> dEF_1 </ci>
<apply>
<minus/>
<ci> k1 </ci>
</apply>
</apply>
</math>
<listOfParameters>
<parameter metaid="CDMT00229" id="k1" name="k1" value="-1" units="substance"/>
</listOfParameters>
</kineticLaw>
</reaction>
<reaction metaid="re34" id="re34" name="re34" reversible="false" fast="true">
<annotation/>
<listOfReactants>
<speciesReference metaid="CDMT00037" species="Lef_Tcf_PTM"/>
</listOfReactants>
<listOfProducts>
<speciesReference metaid="CDMT00038" species="Lef_Tcf"/>
</listOfProducts>
<kineticLaw metaid="CDMT00585">
<math xmlns="http://www.w3.org/1998/Math/MathML">
<apply>
<times/>
<ci> Lef_Tcf_PTM </ci>
<ci> k1 </ci>
</apply>
</math>
<listOfParameters>
<parameter metaid="CDMT00586" id="k1" name="k1" value="1" units="substance"/>
</listOfParameters>
</kineticLaw>
</reaction>
<reaction metaid="re36" id="re36" name="re36" reversible="false" fast="true">
<annotation/>
<listOfReactants>
<speciesReference metaid="CDMT00039" species="Lef_Tcf_prot"/>
</listOfReactants>
<listOfProducts>
<speciesReference metaid="CDMT00040" species="Lef_Tcf"/>
</listOfProducts>
<kineticLaw metaid="CDMT00587">
<math xmlns="http://www.w3.org/1998/Math/MathML">
<apply>
<times/>
<ci> Lef_Tcf_prot </ci>
<ci> k1 </ci>
</apply>
</math>
<listOfParameters>
<parameter metaid="CDMT00588" id="k1" name="k1" value="1" units="substance"/>
</listOfParameters>
</kineticLaw>
</reaction>
<reaction metaid="re190" id="re190" name="re190" reversible="false" fast="true">
<annotation/>
<listOfReactants>
<speciesReference metaid="CDMT00301" species="Sox9"/>
</listOfReactants>
<listOfProducts>
<speciesReference metaid="CDMT00302" species="Lef_Tcf_PTM"/>
</listOfProducts>
<kineticLaw metaid="CDMT00589">
<math xmlns="http://www.w3.org/1998/Math/MathML">
<apply>
<times/>
<ci> Sox9 </ci>
<apply>
<minus/>
<ci> k1 </ci>
</apply>
</apply>
</math>
<listOfParameters>
<parameter metaid="CDMT00590" id="k1" name="k1" value="1" units="substance"/>
</listOfParameters>
</kineticLaw>
</reaction>
<reaction metaid="re214" id="re214" name="re214" reversible="false" fast="true">
<annotation/>
<listOfReactants>
<speciesReference metaid="CDMT00319" species="B_catenin"/>
</listOfReactants>
<listOfProducts>
<speciesReference metaid="CDMT00320" species="Lef_Tcf_PTM"/>
</listOfProducts>
<kineticLaw metaid="CDMT00591">
<math xmlns="http://www.w3.org/1998/Math/MathML">
<apply>
<times/>
<ci> B_catenin </ci>
<ci> k1 </ci>
</apply>
</math>
<listOfParameters>
<parameter metaid="CDMT00592" id="k1" name="k1" value="1" units="substance"/>
</listOfParameters>
</kineticLaw>
</reaction>
<reaction metaid="re32" id="re32" name="re32" reversible="false" fast="false">
<annotation/>
<listOfReactants>
<speciesReference metaid="CDMT00035" species="Lef_Tcf_dummy_must_be_1"/>
</listOfReactants>
<listOfProducts>
<speciesReference metaid="CDMT00036" species="Lef_Tcf_prot"/>
</listOfProducts>
<kineticLaw metaid="CDMT00593">
<math xmlns="http://www.w3.org/1998/Math/MathML">
<apply>
<times/>
<ci> Lef_Tcf_dummy_must_be_1 </ci>
<ci> k1 </ci>
</apply>
</math>
<listOfParameters>
<parameter metaid="CDMT00594" id="k1" name="k1" value="1" units="substance"/>
</listOfParameters>
</kineticLaw>
</reaction>
<reaction metaid="re202" id="re202" name="re202" reversible="false" fast="false">
<annotation/>
<listOfReactants>
<speciesReference metaid="CDMT00303" species="Runx2"/>
</listOfReactants>
<listOfProducts>
<speciesReference metaid="CDMT00304" species="Lef_Tcf_prot"/>
</listOfProducts>
<kineticLaw metaid="CDMT00595">
<math xmlns="http://www.w3.org/1998/Math/MathML">
<apply>
<times/>
<ci> Runx2 </ci>
<ci> k1 </ci>
</apply>
</math>
<listOfParameters>
<parameter metaid="CDMT00596" id="k1" name="k1" value="1" units="substance"/>
</listOfParameters>
</kineticLaw>
</reaction>
<reaction metaid="re222" id="re222" name="re222" reversible="false" fast="false">
<annotation/>
<listOfReactants>
<speciesReference metaid="CDMT00333" species="B_catenin"/>
</listOfReactants>
<listOfProducts>
<speciesReference metaid="CDMT00334" species="Lef_Tcf_prot"/>
</listOfProducts>
<kineticLaw metaid="CDMT00597">
<math xmlns="http://www.w3.org/1998/Math/MathML">
<apply>
<times/>
<ci> B_catenin </ci>
<ci> k1 </ci>
</apply>
</math>
<listOfParameters>
<parameter metaid="CDMT00598" id="k1" name="k1" value="1" units="substance"/>
</listOfParameters>
</kineticLaw>
</reaction>
<reaction metaid="re248" id="re248" name="re248" reversible="false" fast="true">
<annotation/>
<listOfReactants>
<speciesReference metaid="CDMT00367" species="MEF2C_PTM"/>
</listOfReactants>
<listOfProducts>
<speciesReference metaid="CDMT00368" species="MEF2C"/>
</listOfProducts>
<kineticLaw metaid="CDMT00599">
<math xmlns="http://www.w3.org/1998/Math/MathML">
<apply>
<times/>
<ci> MEF2C_PTM </ci>
<ci> k1 </ci>
</apply>
</math>
<listOfParameters>
<parameter metaid="CDMT00600" id="k1" name="k1" value="1" units="substance"/>
</listOfParameters>
</kineticLaw>
</reaction>
<reaction metaid="re250" id="re250" name="re250" reversible="false" fast="true">
<annotation/>
<listOfReactants>
<speciesReference metaid="CDMT00369" species="MEF2C_prot"/>
</listOfReactants>
<listOfProducts>
<speciesReference metaid="CDMT00370" species="MEF2C"/>
</listOfProducts>
<kineticLaw metaid="CDMT00601">
<math xmlns="http://www.w3.org/1998/Math/MathML">
<apply>
<times/>
<ci> MEF2C_prot </ci>
<ci> k1 </ci>
</apply>
</math>
<listOfParameters>
<parameter metaid="CDMT00602" id="k1" name="k1" value="1" units="substance"/>
</listOfParameters>
</kineticLaw>
</reaction>
<reaction metaid="re89" id="re89" name="re89" reversible="false" fast="true">
<annotation/>
<listOfReactants>
<speciesReference metaid="CDMT00113" species="p38"/>
</listOfReactants>
<listOfProducts>
<speciesReference metaid="CDMT00114" species="MEF2C_PTM"/>
</listOfProducts>
<kineticLaw metaid="CDMT00603">
<math xmlns="http://www.w3.org/1998/Math/MathML">
<apply>
<times/>
<ci> p38 </ci>
<ci> k1 </ci>
</apply>
</math>
<listOfParameters>
<parameter metaid="CDMT00604" id="k1" name="k1" value="1" units="substance"/>
</listOfParameters>
</kineticLaw>
</reaction>
<reaction metaid="re104" id="re104" name="re104" reversible="false" fast="true">
<annotation/>
<listOfReactants>
<speciesReference metaid="CDMT00135" species="HDAC4"/>
</listOfReactants>
<listOfProducts>
<speciesReference metaid="CDMT00136" species="MEF2C_PTM"/>
</listOfProducts>
<kineticLaw metaid="CDMT00605">
<math xmlns="http://www.w3.org/1998/Math/MathML">
<apply>
<times/>
<ci> HDAC4 </ci>
<apply>
<minus/>
<ci> k1 </ci>
</apply>
</apply>
</math>
<listOfParameters>
<parameter metaid="CDMT00606" id="k1" name="k1" value="1" units="substance"/>
</listOfParameters>
</kineticLaw>
</reaction>
<reaction metaid="re128" id="re128" name="re128" reversible="false" fast="true">
<annotation/>
<listOfReactants>
<speciesReference metaid="CDMT00175" species="Smad3"/>
</listOfReactants>
<listOfProducts>
<speciesReference metaid="CDMT00176" species="MEF2C_PTM"/>
</listOfProducts>
<kineticLaw metaid="CDMT00607">
<math xmlns="http://www.w3.org/1998/Math/MathML">
<apply>
<times/>
<ci> Smad3 </ci>
<apply>
<minus/>
<ci> k1 </ci>
</apply>
</apply>
</math>
<listOfParameters>
<parameter metaid="CDMT00608" id="k1" name="k1" value="1" units="substance"/>
</listOfParameters>
</kineticLaw>
</reaction>
<reaction metaid="re155" id="re155" name="re155" reversible="false" fast="true">
<annotation/>
<listOfReactants>
<speciesReference metaid="CDMT00221" species="Smadcomplex"/>
</listOfReactants>
<listOfProducts>
<speciesReference metaid="CDMT00222" species="MEF2C_PTM"/>
</listOfProducts>
<kineticLaw metaid="CDMT00609">
<math xmlns="http://www.w3.org/1998/Math/MathML">
<apply>
<times/>
<ci> Smadcomplex </ci>
<ci> k1 </ci>
</apply>
</math>
<listOfParameters>
<parameter metaid="CDMT00610" id="k1" name="k1" value="1" units="substance"/>
</listOfParameters>
</kineticLaw>
</reaction>
<reaction metaid="re156" id="re156" name="re156" reversible="false" fast="false">
<annotation/>
<listOfReactants>
<speciesReference metaid="CDMT00223" species="Smadcomplex"/>
</listOfReactants>
<listOfProducts>
<speciesReference metaid="CDMT00224" species="MEF2C_prot"/>
</listOfProducts>
<kineticLaw metaid="CDMT00611">
<math xmlns="http://www.w3.org/1998/Math/MathML">
<apply>
<times/>
<ci> Smadcomplex </ci>
<ci> k1 </ci>
</apply>
</math>
<listOfParameters>
<parameter metaid="CDMT00612" id="k1" name="k1" value="1" units="substance"/>
</listOfParameters>
</kineticLaw>
</reaction>
<reaction metaid="re207" id="re207" name="re207" reversible="false" fast="false">
<annotation/>
<listOfReactants>
<speciesReference metaid="CDMT00307" species="Runx2"/>
</listOfReactants>
<listOfProducts>
<speciesReference metaid="CDMT00308" species="MEF2C_prot"/>
</listOfProducts>
<kineticLaw metaid="CDMT00613">
<math xmlns="http://www.w3.org/1998/Math/MathML">
<apply>
<times/>
<ci> Runx2 </ci>
<ci> k1 </ci>
</apply>
</math>
<listOfParameters>
<parameter metaid="CDMT00614" id="k1" name="k1" value="1" units="substance"/>
</listOfParameters>
</kineticLaw>
</reaction>
<reaction metaid="re25" id="re25" name="re25" reversible="false" fast="false">
<annotation/>
<listOfReactants>
<speciesReference metaid="CDMT00029" species="C_EBPb_dummy"/>
</listOfReactants>
<listOfProducts>
<speciesReference metaid="CDMT00030" species="MMP13"/>
</listOfProducts>
<kineticLaw metaid="CDMT00615">
<math xmlns="http://www.w3.org/1998/Math/MathML">
<apply>
<times/>
<ci> C_EBPb_dummy </ci>
<ci> k1 </ci>
</apply>
</math>
<listOfParameters>
<parameter metaid="CDMT00616" id="k1" name="k1" value="1" units="substance"/>
</listOfParameters>
</kineticLaw>
</reaction>
<reaction metaid="re51" id="re51" name="re51" reversible="false" fast="false">
<annotation/>
<listOfReactants>
<speciesReference metaid="CDMT00059" species="HIF_2a"/>
</listOfReactants>
<listOfProducts>
<speciesReference metaid="CDMT00060" species="MMP13"/>
</listOfProducts>
<kineticLaw metaid="CDMT00617">
<math xmlns="http://www.w3.org/1998/Math/MathML">
<apply>
<times/>
<ci> HIF_2a </ci>
<ci> k1 </ci>
</apply>
</math>
<listOfParameters>
<parameter metaid="CDMT00618" id="k1" name="k1" value="1" units="substance"/>
</listOfParameters>
</kineticLaw>
</reaction>
<reaction metaid="re87" id="re87" name="re87" reversible="false" fast="false">
<annotation/>
<listOfReactants>
<speciesReference metaid="CDMT00109" species="p38"/>
</listOfReactants>
<listOfProducts>
<speciesReference metaid="CDMT00110" species="MMP13"/>
</listOfProducts>
<kineticLaw metaid="CDMT00619">
<math xmlns="http://www.w3.org/1998/Math/MathML">
<apply>
<times/>
<ci> p38 </ci>
<ci> k1 </ci>
</apply>
</math>
<listOfParameters>
<parameter metaid="CDMT00620" id="k1" name="k1" value="1" units="substance"/>
</listOfParameters>
</kineticLaw>
</reaction>
<reaction metaid="re107" id="re107" name="re107" reversible="false" fast="false">
<annotation/>
<listOfReactants>
<speciesReference metaid="CDMT00139" species="NFkb"/>
</listOfReactants>
<listOfProducts>
<speciesReference metaid="CDMT00140" species="MMP13"/>
</listOfProducts>
<kineticLaw metaid="CDMT00621">
<math xmlns="http://www.w3.org/1998/Math/MathML">
<apply>
<times/>
<ci> NFkb </ci>
<ci> k1 </ci>
</apply>
</math>
<listOfParameters>
<parameter metaid="CDMT00622" id="k1" name="k1" value="1" units="substance"/>
</listOfParameters>
</kineticLaw>
</reaction>
<reaction metaid="re200" id="re200" name="re200" reversible="false" fast="false">
<annotation/>
<listOfReactants>
<speciesReference metaid="CDMT00309" species="Runx2"/>
</listOfReactants>
<listOfProducts>
<speciesReference metaid="CDMT00310" species="MMP13"/>
</listOfProducts>
<kineticLaw metaid="CDMT00623">
<math xmlns="http://www.w3.org/1998/Math/MathML">
<apply>
<times/>
<ci> Runx2 </ci>
<ci> k1 </ci>
</apply>
</math>
<listOfParameters>
<parameter metaid="CDMT00624" id="k1" name="k1" value="1" units="substance"/>
</listOfParameters>
</kineticLaw>
</reaction>
<reaction metaid="re224" id="re224" name="re224" reversible="false" fast="false">
<annotation/>
<listOfReactants>
<speciesReference metaid="CDMT00337" species="Gli2"/>
</listOfReactants>
<listOfProducts>
<speciesReference metaid="CDMT00338" species="MMP13"/>
</listOfProducts>
<kineticLaw metaid="CDMT00625">
<math xmlns="http://www.w3.org/1998/Math/MathML">
<apply>
<times/>
<ci> Gli2 </ci>
<apply>
<minus/>
<ci> k1 </ci>
</apply>
</apply>
</math>
<listOfParameters>
<parameter metaid="CDMT00626" id="k1" name="k1" value="1" units="substance"/>
</listOfParameters>
</kineticLaw>
</reaction>
<reaction metaid="re282" id="re282" name="re282" reversible="false" fast="true">
<annotation/>
<listOfReactants>
<speciesReference metaid="CDMT00407" species="Msx2_PTM"/>
</listOfReactants>
<listOfProducts>
<speciesReference metaid="CDMT00408" species="Msx2"/>
</listOfProducts>
<kineticLaw metaid="CDMT00627">
<math xmlns="http://www.w3.org/1998/Math/MathML">
<apply>
<times/>
<ci> Msx2_PTM </ci>
<ci> k1 </ci>
</apply>
</math>
<listOfParameters>
<parameter metaid="CDMT00628" id="k1" name="k1" value="1" units="substance"/>
</listOfParameters>
</kineticLaw>
</reaction>
<reaction metaid="re285" id="re285" name="re285" reversible="false" fast="true">
<annotation/>
<listOfReactants>
<speciesReference metaid="CDMT00409" species="Msx2_prot"/>
</listOfReactants>
<listOfProducts>
<speciesReference metaid="CDMT00410" species="Msx2"/>
</listOfProducts>
<kineticLaw metaid="CDMT00001">
<math xmlns="http://www.w3.org/1998/Math/MathML">
<apply>
<times/>
<ci> Msx2_prot </ci>
<ci> k1 </ci>
</apply>
</math>
<listOfParameters>
<parameter metaid="CDMT00317" id="k1" name="k1" value="1" units="substance"/>
</listOfParameters>
</kineticLaw>
</reaction>
<reaction metaid="re97" id="re97" name="re97" reversible="false" fast="true">
<annotation/>
<listOfReactants>
<speciesReference metaid="CDMT00125" species="Dlx5"/>
</listOfReactants>
<listOfProducts>
<speciesReference metaid="CDMT00126" species="Msx2_PTM"/>
</listOfProducts>
<kineticLaw metaid="CDMT00629">
<math xmlns="http://www.w3.org/1998/Math/MathML">
<apply>
<times/>
<ci> Dlx5 </ci>
<apply>
<minus/>
<ci> k1 </ci>
</apply>
</apply>
</math>
<listOfParameters>
<parameter metaid="CDMT00630" id="k1" name="k1" value="1" units="substance"/>
</listOfParameters>
</kineticLaw>
</reaction>
<reaction metaid="re286" id="re286" name="re286" reversible="false" fast="true">
<annotation/>
<listOfReactants>
<speciesReference metaid="CDMT00411" species="Msx2_dummy_must_be_1"/>
</listOfReactants>
<listOfProducts>
<speciesReference metaid="CDMT00412" species="Msx2_PTM"/>
</listOfProducts>
<kineticLaw metaid="CDMT00227">
<math xmlns="http://www.w3.org/1998/Math/MathML">
<apply>
<times/>
<ci> Msx2_dummy_must_be_1 </ci>
<ci> k1 </ci>
</apply>
</math>
<listOfParameters>
<parameter metaid="CDMT00002" id="k1" name="k1" value="1" units="substance"/>
</listOfParameters>
</kineticLaw>
</reaction>
<reaction metaid="re98" id="re98" name="re98" reversible="false" fast="false">
<annotation/>
<listOfReactants>
<speciesReference metaid="CDMT00127" species="Dlx5"/>
</listOfReactants>
<listOfProducts>
<speciesReference metaid="CDMT00128" species="Msx2_prot"/>
</listOfProducts>
<kineticLaw metaid="CDMT00631">
<math xmlns="http://www.w3.org/1998/Math/MathML">
<apply>
<times/>
<ci> Dlx5 </ci>
<apply>
<minus/>
<ci> k1 </ci>
</apply>
</apply>
</math>
<listOfParameters>
<parameter metaid="CDMT00632" id="k1" name="k1" value="1" units="substance"/>
</listOfParameters>
</kineticLaw>
</reaction>
<reaction metaid="re129" id="re129" name="re129" reversible="false" fast="false">
<annotation/>
<listOfReactants>
<speciesReference metaid="CDMT00177" species="Smad3"/>
</listOfReactants>
<listOfProducts>
<speciesReference metaid="CDMT00178" species="Msx2_prot"/>
</listOfProducts>
<kineticLaw metaid="CDMT00633">
<math xmlns="http://www.w3.org/1998/Math/MathML">
<apply>
<times/>
<ci> Smad3 </ci>
<ci> k1 </ci>
</apply>
</math>
<listOfParameters>
<parameter metaid="CDMT00634" id="k1" name="k1" value="1" units="substance"/>
</listOfParameters>
</kineticLaw>
</reaction>
<reaction metaid="re158" id="re158" name="re158" reversible="false" fast="false">
<annotation/>
<listOfReactants>
<speciesReference metaid="CDMT00230" species="Smadcomplex"/>
</listOfReactants>
<listOfProducts>
<speciesReference metaid="CDMT00231" species="Msx2_prot"/>
</listOfProducts>
<kineticLaw metaid="CDMT00635">
<math xmlns="http://www.w3.org/1998/Math/MathML">
<apply>
<times/>
<ci> Smadcomplex </ci>
<ci> k1 </ci>
</apply>
</math>
<listOfParameters>
<parameter metaid="CDMT00636" id="k1" name="k1" value="1" units="substance"/>
</listOfParameters>
</kineticLaw>
</reaction>
<reaction metaid="re70" id="re70" name="re70" reversible="false" fast="true">
<annotation/>
<listOfReactants>
<speciesReference metaid="CDMT00085" species="Akt"/>
</listOfReactants>
<listOfProducts>
<speciesReference metaid="CDMT00086" species="NFkb"/>
</listOfProducts>
<kineticLaw metaid="CDMT00637">
<math xmlns="http://www.w3.org/1998/Math/MathML">
<apply>
<times/>
<ci> Akt </ci>
<ci> k1 </ci>
</apply>
</math>
<listOfParameters>
<parameter metaid="CDMT00638" id="k1" name="k1" value="1" units="substance"/>
</listOfParameters>
</kineticLaw>
</reaction>
<reaction metaid="re116" id="re116" name="re116" reversible="false" fast="true">
<annotation/>
<listOfReactants>
<speciesReference metaid="CDMT00155" species="FGFR1"/>
</listOfReactants>
<listOfProducts>
<speciesReference metaid="CDMT00156" species="NFkb"/>
</listOfProducts>
<kineticLaw metaid="CDMT00639">
<math xmlns="http://www.w3.org/1998/Math/MathML">
<apply>
<times/>
<ci> FGFR1 </ci>
<ci> k1 </ci>
</apply>
</math>
<listOfParameters>
<parameter metaid="CDMT00640" id="k1" name="k1" value="1" units="substance"/>
</listOfParameters>
</kineticLaw>
</reaction>
<reaction metaid="re185" id="re185" name="re185" reversible="false" fast="false">
<annotation/>
<listOfReactants>
<speciesReference metaid="CDMT00268" species="PPR"/>
</listOfReactants>
<listOfProducts>
<speciesReference metaid="CDMT00269" species="Nkx3_2"/>
</listOfProducts>
<kineticLaw metaid="CDMT00641">
<math xmlns="http://www.w3.org/1998/Math/MathML">
<apply>
<times/>
<ci> PPR </ci>
<ci> k1 </ci>
</apply>
</math>
<listOfParameters>
<parameter metaid="CDMT00642" id="k1" name="k1" value="1" units="substance"/>
</listOfParameters>
</kineticLaw>
</reaction>
<reaction metaid="re196" id="re196" name="re196" reversible="false" fast="false">
<annotation/>
<listOfReactants>
<speciesReference metaid="CDMT00318" species="Sox9"/>
</listOfReactants>
<listOfProducts>
<speciesReference metaid="CDMT00323" species="Nkx3_2"/>
</listOfProducts>
<kineticLaw metaid="CDMT00643">
<math xmlns="http://www.w3.org/1998/Math/MathML">
<apply>
<times/>
<ci> Sox9 </ci>
<ci> k1 </ci>
</apply>
</math>
<listOfParameters>
<parameter metaid="CDMT00644" id="k1" name="k1" value="1" units="substance"/>
</listOfParameters>
</kineticLaw>
</reaction>
<reaction metaid="re267" id="re267" name="re267" reversible="false" fast="true">
<annotation/>
<listOfReactants>
<speciesReference metaid="CDMT00391" species="PI3K_PTM"/>
</listOfReactants>
<listOfProducts>
<speciesReference metaid="CDMT00392" species="PI3K"/>
</listOfProducts>
<kineticLaw metaid="CDMT00645">
<math xmlns="http://www.w3.org/1998/Math/MathML">
<apply>
<times/>
<ci> PI3K_PTM </ci>
<ci> k1 </ci>
</apply>
</math>
<listOfParameters>
<parameter metaid="CDMT00646" id="k1" name="k1" value="1" units="substance"/>
</listOfParameters>
</kineticLaw>
</reaction>
<reaction metaid="re269" id="re269" name="re269" reversible="false" fast="true">
<annotation/>
<listOfReactants>
<speciesReference metaid="CDMT00393" species="PI3K_prot"/>
</listOfReactants>
<listOfProducts>
<speciesReference metaid="CDMT00394" species="PI3K"/>
</listOfProducts>
<kineticLaw metaid="CDMT00647">
<math xmlns="http://www.w3.org/1998/Math/MathML">
<apply>
<times/>
<ci> PI3K_prot </ci>
<ci> k1 </ci>
</apply>
</math>
<listOfParameters>
<parameter metaid="CDMT00648" id="k1" name="k1" value="1" units="substance"/>
</listOfParameters>
</kineticLaw>
</reaction>
<reaction metaid="re60" id="re60" name="re60" reversible="false" fast="true">
<annotation/>
<listOfReactants>
<speciesReference metaid="CDMT00073" species="IGF_1R"/>
</listOfReactants>
<listOfProducts>
<speciesReference metaid="CDMT00074" species="PI3K_PTM"/>
</listOfProducts>
<kineticLaw metaid="CDMT00649">
<math xmlns="http://www.w3.org/1998/Math/MathML">
<apply>
<times/>
<ci> IGF_1R </ci>
<ci> k1 </ci>
</apply>
</math>
<listOfParameters>
<parameter metaid="CDMT00650" id="k1" name="k1" value="1" units="substance"/>
</listOfParameters>
</kineticLaw>
</reaction>
<reaction metaid="re63" id="re63" name="re63" reversible="false" fast="true">
<annotation/>
<listOfReactants>
<speciesReference metaid="CDMT00077" species="Ras"/>
</listOfReactants>
<listOfProducts>
<speciesReference metaid="CDMT00078" species="PI3K_PTM"/>
</listOfProducts>
<kineticLaw metaid="CDMT00651">
<math xmlns="http://www.w3.org/1998/Math/MathML">
<apply>
<times/>
<ci> Ras </ci>
<ci> k1 </ci>
</apply>
</math>
<listOfParameters>
<parameter metaid="CDMT00652" id="k1" name="k1" value="1" units="substance"/>
</listOfParameters>
</kineticLaw>
</reaction>
<reaction metaid="re208" id="re208" name="re208" reversible="false" fast="false">
<annotation/>
<listOfReactants>
<speciesReference metaid="CDMT00324" species="Runx2"/>
</listOfReactants>
<listOfProducts>
<speciesReference metaid="CDMT00325" species="PI3K_prot"/>
</listOfProducts>
<kineticLaw metaid="CDMT00653">
<math xmlns="http://www.w3.org/1998/Math/MathML">
<apply>
<times/>
<ci> Runx2 </ci>
<ci> k1 </ci>
</apply>
</math>
<listOfParameters>
<parameter metaid="CDMT00654" id="k1" name="k1" value="1" units="substance"/>
</listOfParameters>
</kineticLaw>
</reaction>
<reaction metaid="re41" id="re41" name="re41" reversible="false" fast="true">
<annotation/>
<listOfReactants>
<speciesReference metaid="CDMT00045" species="IGF_1"/>
</listOfReactants>
<listOfProducts>
<speciesReference metaid="CDMT00046" species="PKA"/>
</listOfProducts>
<kineticLaw metaid="CDMT00655">
<math xmlns="http://www.w3.org/1998/Math/MathML">
<apply>
<times/>
<ci> IGF_1 </ci>
<ci> k1 </ci>
</apply>
</math>
<listOfParameters>
<parameter metaid="CDMT00656" id="k1" name="k1" value="1" units="substance"/>
</listOfParameters>
</kineticLaw>
</reaction>
<reaction metaid="re184" id="re184" name="re184" reversible="false" fast="true">
<annotation/>
<listOfReactants>
<speciesReference metaid="CDMT00266" species="PPR"/>
</listOfReactants>
<listOfProducts>
<speciesReference metaid="CDMT00267" species="PKA"/>
</listOfProducts>
<kineticLaw metaid="CDMT00657">
<math xmlns="http://www.w3.org/1998/Math/MathML">
<apply>
<times/>
<ci> PPR </ci>
<ci> k1 </ci>
</apply>
</math>
<listOfParameters>
<parameter metaid="CDMT00658" id="k1" name="k1" value="1" units="substance"/>
</listOfParameters>
</kineticLaw>
</reaction>
<reaction metaid="re181" id="re181" name="re181" reversible="false" fast="true">
<annotation/>
<listOfReactants>
<speciesReference metaid="CDMT00264" species="PKA"/>
</listOfReactants>
<listOfProducts>
<speciesReference metaid="CDMT00265" species="PP2A"/>
</listOfProducts>
<kineticLaw metaid="CDMT00659">
<math xmlns="http://www.w3.org/1998/Math/MathML">
<apply>
<times/>
<ci> PKA </ci>
<ci> k1 </ci>
</apply>
</math>
<listOfParameters>
<parameter metaid="CDMT00660" id="k1" name="k1" value="1" units="substance"/>
</listOfParameters>
</kineticLaw>
</reaction>
<reaction metaid="re244" id="re244" name="re244" reversible="false" fast="true">
<annotation/>
<listOfReactants>
<speciesReference metaid="CDMT00363" species="PPR_PTM"/>
</listOfReactants>
<listOfProducts>
<speciesReference metaid="CDMT00364" species="PPR"/>
</listOfProducts>
<kineticLaw metaid="CDMT00661">
<math xmlns="http://www.w3.org/1998/Math/MathML">
<apply>
<times/>
<ci> PPR_PTM </ci>
<ci> k1 </ci>
</apply>
</math>
<listOfParameters>
<parameter metaid="CDMT00662" id="k1" name="k1" value="1" units="substance"/>
</listOfParameters>
</kineticLaw>
</reaction>
<reaction metaid="re246" id="re246" name="re246" reversible="false" fast="true">
<annotation/>
<listOfReactants>
<speciesReference metaid="CDMT00365" species="PPR_prot"/>
</listOfReactants>
<listOfProducts>
<speciesReference metaid="CDMT00366" species="PPR"/>
</listOfProducts>
<kineticLaw metaid="CDMT00663">
<math xmlns="http://www.w3.org/1998/Math/MathML">
<apply>
<times/>
<ci> PPR_prot </ci>
<ci> k1 </ci>
</apply>
</math>
<listOfParameters>
<parameter metaid="CDMT00664" id="k1" name="k1" value="1" units="substance"/>
</listOfParameters>
</kineticLaw>
</reaction>
<reaction metaid="re242" id="re242" name="re242" reversible="false" fast="true">
<annotation/>
<listOfReactants>
<speciesReference metaid="CDMT00361" species="PTHrP"/>
</listOfReactants>
<listOfProducts>
<speciesReference metaid="CDMT00362" species="PPR_PTM"/>
</listOfProducts>
<kineticLaw metaid="CDMT00665">
<math xmlns="http://www.w3.org/1998/Math/MathML">
<apply>
<times/>
<ci> PTHrP </ci>
<ci> k1 </ci>
</apply>
</math>
<listOfParameters>
<parameter metaid="CDMT00666" id="k1" name="k1" value="1" units="substance"/>
</listOfParameters>
</kineticLaw>
</reaction>
<reaction metaid="re154" id="re154" name="re154" reversible="false" fast="false">
<annotation/>
<listOfReactants>
<speciesReference metaid="CDMT00219" species="Smadcomplex"/>
</listOfReactants>
<listOfProducts>
<speciesReference metaid="CDMT00220" species="PPR_prot"/>
</listOfProducts>
<kineticLaw metaid="CDMT00667">
<math xmlns="http://www.w3.org/1998/Math/MathML">
<apply>
<times/>
<ci> Smadcomplex </ci>
<ci> k1 </ci>
</apply>
</math>
<listOfParameters>
<parameter metaid="CDMT00668" id="k1" name="k1" value="1" units="substance"/>
</listOfParameters>
</kineticLaw>
</reaction>
<reaction metaid="re194" id="re194" name="re194" reversible="false" fast="false">
<annotation/>
<listOfReactants>
<speciesReference metaid="CDMT00326" species="Sox9"/>
</listOfReactants>
<listOfProducts>
<speciesReference metaid="CDMT00327" species="PPR_prot"/>
</listOfProducts>
<kineticLaw metaid="CDMT00669">
<math xmlns="http://www.w3.org/1998/Math/MathML">
<apply>
<times/>
<ci> Sox9 </ci>
<ci> k1 </ci>
</apply>
</math>
<listOfParameters>
<parameter metaid="CDMT00670" id="k1" name="k1" value="1" units="substance"/>
</listOfParameters>
</kineticLaw>
</reaction>
<reaction metaid="re228" id="re228" name="re228" reversible="false" fast="false">
<annotation/>
<listOfReactants>
<speciesReference metaid="CDMT00343" species="Gli2"/>
</listOfReactants>
<listOfProducts>
<speciesReference metaid="CDMT00344" species="PPR_prot"/>
</listOfProducts>
<kineticLaw metaid="CDMT00671">
<math xmlns="http://www.w3.org/1998/Math/MathML">
<apply>
<times/>
<ci> Gli2 </ci>
<ci> k1 </ci>
</apply>
</math>
<listOfParameters>
<parameter metaid="CDMT00672" id="k1" name="k1" value="1" units="substance"/>
</listOfParameters>
</kineticLaw>
</reaction>
<reaction metaid="re257" id="re257" name="re257" reversible="false" fast="false">
<annotation/>
<listOfReactants>
<speciesReference metaid="CDMT00377" species="STAT1"/>
</listOfReactants>
<listOfProducts>
<speciesReference metaid="CDMT00378" species="PPR_prot"/>
</listOfProducts>
<kineticLaw metaid="CDMT00673">
<math xmlns="http://www.w3.org/1998/Math/MathML">
<apply>
<times/>
<ci> STAT1 </ci>
<apply>
<minus/>
<ci> k1 </ci>
</apply>
</apply>
</math>
<listOfParameters>
<parameter metaid="CDMT00674" id="k1" name="k1" value="1" units="substance"/>
</listOfParameters>
</kineticLaw>
</reaction>
<reaction metaid="re127" id="re127" name="re127" reversible="false" fast="false">
<annotation/>
<listOfReactants>
<speciesReference metaid="CDMT00173" species="Smad3"/>
</listOfReactants>
<listOfProducts>
<speciesReference metaid="CDMT00174" species="PTHrP"/>
</listOfProducts>
<kineticLaw metaid="CDMT00675">
<math xmlns="http://www.w3.org/1998/Math/MathML">
<apply>
<times/>
<ci> Smad3 </ci>
<ci> k1 </ci>
</apply>
</math>
<listOfParameters>
<parameter metaid="CDMT00676" id="k1" name="k1" value="1" units="substance"/>
</listOfParameters>
</kineticLaw>
</reaction>
<reaction metaid="re179" id="re179" name="re179" reversible="false" fast="false">
<annotation/>
<listOfReactants>
<speciesReference metaid="CDMT00260" species="PKA"/>
</listOfReactants>
<listOfProducts>
<speciesReference metaid="CDMT00261" species="PTHrP"/>
</listOfProducts>
<kineticLaw metaid="CDMT00677">
<math xmlns="http://www.w3.org/1998/Math/MathML">
<apply>
<times/>
<ci> PKA </ci>
<ci> k1 </ci>
</apply>
</math>
<listOfParameters>
<parameter metaid="CDMT00678" id="k1" name="k1" value="1" units="substance"/>
</listOfParameters>
</kineticLaw>
</reaction>
<reaction metaid="re197" id="re197" name="re197" reversible="false" fast="false">
<annotation/>
<listOfReactants>
<speciesReference metaid="CDMT00328" species="Sox9"/>
</listOfReactants>
<listOfProducts>
<speciesReference metaid="CDMT00329" species="PTHrP"/>
</listOfProducts>
<kineticLaw metaid="CDMT00679">
<math xmlns="http://www.w3.org/1998/Math/MathML">
<apply>
<times/>
<ci> Sox9 </ci>
<ci> k1 </ci>
</apply>
</math>
<listOfParameters>
<parameter metaid="CDMT00680" id="k1" name="k1" value="1" units="substance"/>
</listOfParameters>
</kineticLaw>
</reaction>
<reaction metaid="re230" id="re230" name="re230" reversible="false" fast="false">
<annotation/>
<listOfReactants>
<speciesReference metaid="CDMT00347" species="Gli2"/>
</listOfReactants>
<listOfProducts>
<speciesReference metaid="CDMT00348" species="PTHrP"/>
</listOfProducts>
<kineticLaw metaid="CDMT00681">
<math xmlns="http://www.w3.org/1998/Math/MathML">
<apply>
<times/>
<ci> Gli2 </ci>
<ci> k1 </ci>
</apply>
</math>
<listOfParameters>
<parameter metaid="CDMT00682" id="k1" name="k1" value="1" units="substance"/>
</listOfParameters>
</kineticLaw>
</reaction>
<reaction metaid="re22" id="re22" name="re22" reversible="false" fast="true">
<annotation/>
<listOfReactants>
<speciesReference metaid="CDMT00025" species="Smad7"/>
</listOfReactants>
<listOfProducts>
<speciesReference metaid="CDMT00026" species="R_smad"/>
</listOfProducts>
<kineticLaw metaid="CDMT00683">
<math xmlns="http://www.w3.org/1998/Math/MathML">
<apply>
<times/>
<ci> Smad7 </ci>
<apply>
<minus/>
<ci> k1 </ci>
</apply>
</apply>
</math>
<listOfParameters>
<parameter metaid="CDMT00684" id="k1" name="k1" value="1" units="substance"/>
</listOfParameters>
</kineticLaw>
</reaction>
<reaction metaid="re92" id="re92" name="re92" reversible="false" fast="true">
<annotation/>
<listOfReactants>
<speciesReference metaid="CDMT00117" species="BMP"/>
</listOfReactants>
<listOfProducts>
<speciesReference metaid="CDMT00118" species="R_smad"/>
</listOfProducts>
<kineticLaw metaid="CDMT00685">
<math xmlns="http://www.w3.org/1998/Math/MathML">
<apply>
<times/>
<ci> BMP </ci>
<ci> k1 </ci>
</apply>
</math>
<listOfParameters>
<parameter metaid="CDMT00686" id="k1" name="k1" value="1" units="substance"/>
</listOfParameters>
</kineticLaw>
</reaction>
<reaction metaid="re46" id="re46" name="re46" reversible="false" fast="true">
<annotation/>
<listOfReactants>
<speciesReference metaid="CDMT00051" species="Wnt"/>
</listOfReactants>
<listOfProducts>
<speciesReference metaid="CDMT00052" species="Ras"/>
</listOfProducts>
<kineticLaw metaid="CDMT00687">
<math xmlns="http://www.w3.org/1998/Math/MathML">
<apply>
<times/>
<ci> Wnt </ci>
<ci> k1 </ci>
</apply>
</math>
<listOfParameters>
<parameter metaid="CDMT00688" id="k1" name="k1" value="1" units="substance"/>
</listOfParameters>
</kineticLaw>
</reaction>
<reaction metaid="re93" id="re93" name="re93" reversible="false" fast="true">
<annotation/>
<listOfReactants>
<speciesReference metaid="CDMT00119" species="BMP"/>
</listOfReactants>
<listOfProducts>
<speciesReference metaid="CDMT00120" species="Ras"/>
</listOfProducts>
<kineticLaw metaid="CDMT00689">
<math xmlns="http://www.w3.org/1998/Math/MathML">
<apply>
<times/>
<ci> BMP </ci>
<ci> k1 </ci>
</apply>
</math>
<listOfParameters>
<parameter metaid="CDMT00690" id="k1" name="k1" value="1" units="substance"/>
</listOfParameters>
</kineticLaw>
</reaction>
<reaction metaid="re119" id="re119" name="re119" reversible="false" fast="true">
<annotation/>
<listOfReactants>
<speciesReference metaid="CDMT00159" species="FGFR1"/>
</listOfReactants>
<listOfProducts>
<speciesReference metaid="CDMT00160" species="Ras"/>
</listOfProducts>
<kineticLaw metaid="CDMT00691">
<math xmlns="http://www.w3.org/1998/Math/MathML">
<apply>
<times/>
<ci> FGFR1 </ci>
<ci> k1 </ci>
</apply>
</math>
<listOfParameters>
<parameter metaid="CDMT00692" id="k1" name="k1" value="1" units="substance"/>
</listOfParameters>
</kineticLaw>
</reaction>
<reaction metaid="re163" id="re163" name="re163" reversible="false" fast="true">
<annotation/>
<listOfReactants>
<speciesReference metaid="CDMT00234" species="FGFR3"/>
</listOfReactants>
<listOfProducts>
<speciesReference metaid="CDMT00235" species="Ras"/>
</listOfProducts>
<kineticLaw metaid="CDMT00693">
<math xmlns="http://www.w3.org/1998/Math/MathML">
<apply>
<times/>
<ci> FGFR3 </ci>
<ci> k1 </ci>
</apply>
</math>
<listOfParameters>
<parameter metaid="CDMT00694" id="k1" name="k1" value="1" units="substance"/>
</listOfParameters>
</kineticLaw>
</reaction>
<reaction metaid="re28" id="re28" name="re28" reversible="false" fast="true">
<annotation/>
<listOfReactants>
<speciesReference metaid="CDMT00031" species="Runx2_PTM"/>
</listOfReactants>
<listOfProducts>
<speciesReference metaid="CDMT00032" species="Runx2"/>
</listOfProducts>
<kineticLaw metaid="CDMT00695">
<math xmlns="http://www.w3.org/1998/Math/MathML">
<apply>
<times/>
<ci> Runx2_PTM </ci>
<ci> k1 </ci>
</apply>
</math>
<listOfParameters>
<parameter metaid="CDMT00696" id="k1" name="k1" value="1" units="substance"/>
</listOfParameters>
</kineticLaw>
</reaction>
<reaction metaid="re31" id="re31" name="re31" reversible="false" fast="true">
<annotation/>
<listOfReactants>
<speciesReference metaid="CDMT00033" species="Runx2_prot"/>
</listOfReactants>
<listOfProducts>
<speciesReference metaid="CDMT00034" species="Runx2"/>
</listOfProducts>
<kineticLaw metaid="CDMT00697">
<math xmlns="http://www.w3.org/1998/Math/MathML">
<apply>
<times/>
<ci> Runx2_prot </ci>
<ci> k1 </ci>
</apply>
</math>
<listOfParameters>
<parameter metaid="CDMT00698" id="k1" name="k1" value="1" units="substance"/>
</listOfParameters>
</kineticLaw>
</reaction>
<reaction metaid="re57" id="re57" name="re57" reversible="false" fast="true">
<annotation/>
<listOfReactants>
<speciesReference metaid="CDMT00069" species="Msx2"/>
</listOfReactants>
<listOfProducts>
<speciesReference metaid="CDMT00070" species="Runx2_PTM"/>
</listOfProducts>
<kineticLaw metaid="CDMT00699">
<math xmlns="http://www.w3.org/1998/Math/MathML">
<apply>
<times/>
<ci> Msx2 </ci>
<apply>
<minus/>
<ci> k1 </ci>
</apply>
</apply>
</math>
<listOfParameters>
<parameter metaid="CDMT00700" id="k1" name="k1" value="1" units="substance"/>
</listOfParameters>
</kineticLaw>
</reaction>
<reaction metaid="re71" id="re71" name="re71" reversible="false" fast="true">
<annotation/>
<listOfReactants>
<speciesReference metaid="CDMT00087" species="Akt"/>
</listOfReactants>
<listOfProducts>
<speciesReference metaid="CDMT00088" species="Runx2_PTM"/>
</listOfProducts>
<kineticLaw metaid="CDMT00701">
<math xmlns="http://www.w3.org/1998/Math/MathML">
<apply>
<times/>
<ci> Akt </ci>
<ci> k1 </ci>
</apply>
</math>
<listOfParameters>
<parameter metaid="CDMT00702" id="k1" name="k1" value="1" units="substance"/>
</listOfParameters>
</kineticLaw>
</reaction>
<reaction metaid="re95" id="re95" name="re95" reversible="false" fast="true">
<annotation/>
<listOfReactants>
<speciesReference metaid="CDMT00121" species="Dlx5"/>
</listOfReactants>
<listOfProducts>
<speciesReference metaid="CDMT00122" species="Runx2_PTM"/>
</listOfProducts>
<kineticLaw metaid="CDMT00703">
<math xmlns="http://www.w3.org/1998/Math/MathML">
<apply>
<times/>
<ci> Dlx5 </ci>
<ci> k1 </ci>
</apply>
</math>
<listOfParameters>
<parameter metaid="CDMT00704" id="k1" name="k1" value="1" units="substance"/>
</listOfParameters>
</kineticLaw>
</reaction>
<reaction metaid="re101" id="re101" name="re101" reversible="false" fast="true">
<annotation/>
<listOfReactants>
<speciesReference metaid="CDMT00131" species="CCND1"/>
</listOfReactants>
<listOfProducts>
<speciesReference metaid="CDMT00132" species="Runx2_PTM"/>
</listOfProducts>
<kineticLaw metaid="CDMT00705">
<math xmlns="http://www.w3.org/1998/Math/MathML">
<apply>
<times/>
<ci> CCND1 </ci>
<apply>
<minus/>
<ci> k1 </ci>
</apply>
</apply>
</math>
<listOfParameters>
<parameter metaid="CDMT00706" id="k1" name="k1" value="1" units="substance"/>
<parameter metaid="k2" id="k2" name="k2" value="1" units="substance"/>
</listOfParameters>
</kineticLaw>
</reaction>
<reaction metaid="re103" id="re103" name="re103" reversible="false" fast="true">
<annotation/>
<listOfReactants>
<speciesReference metaid="CDMT00133" species="HDAC4"/>
</listOfReactants>
<listOfProducts>
<speciesReference metaid="CDMT00134" species="Runx2_PTM"/>
</listOfProducts>
<kineticLaw metaid="CDMT00707">
<math xmlns="http://www.w3.org/1998/Math/MathML">
<apply>
<times/>
<ci> HDAC4 </ci>
<apply>
<minus/>
<ci> k1 </ci>
</apply>
</apply>
</math>
<listOfParameters>
<parameter metaid="CDMT00708" id="k1" name="k1" value="1" units="substance"/>
</listOfParameters>
</kineticLaw>
</reaction>
<reaction metaid="re125" id="re125" name="re125" reversible="false" fast="true">
<annotation/>
<listOfReactants>
<speciesReference metaid="CDMT00169" species="Smad3"/>
</listOfReactants>
<listOfProducts>
<speciesReference metaid="CDMT00170" species="Runx2_PTM"/>
</listOfProducts>
<kineticLaw metaid="CDMT00709">
<math xmlns="http://www.w3.org/1998/Math/MathML">
<apply>
<times/>
<ci> Smad3 </ci>
<apply>
<minus/>
<ci> k1 </ci>
</apply>
</apply>
</math>
<listOfParameters>
<parameter metaid="CDMT00710" id="k1" name="k1" value="1" units="substance"/>
</listOfParameters>
</kineticLaw>
</reaction>
<reaction metaid="re139" id="re139" name="re139" reversible="false" fast="true">
<annotation/>
<listOfReactants>
<speciesReference metaid="CDMT00193" species="ERK1_2"/>
</listOfReactants>
<listOfProducts>
<speciesReference metaid="CDMT00194" species="Runx2_PTM"/>
</listOfProducts>
<kineticLaw metaid="CDMT00711">
<math xmlns="http://www.w3.org/1998/Math/MathML">
<apply>
<times/>
<ci> ERK1_2 </ci>
<ci> k1 </ci>
</apply>
</math>
<listOfParameters>
<parameter metaid="CDMT00712" id="k1" name="k1" value="1" units="substance"/>
</listOfParameters>
</kineticLaw>
</reaction>
<reaction metaid="re173" id="re173" name="re173" reversible="false" fast="true">
<annotation/>
<listOfReactants>
<speciesReference metaid="CDMT00250" species="PKA"/>
</listOfReactants>
<listOfProducts>
<speciesReference metaid="CDMT00251" species="Runx2_PTM"/>
</listOfProducts>
<kineticLaw metaid="CDMT00713">
<math xmlns="http://www.w3.org/1998/Math/MathML">
<apply>
<times/>
<ci> PKA </ci>
<apply>
<minus/>
<ci> k1 </ci>
</apply>
</apply>
</math>
<listOfParameters>
<parameter metaid="CDMT00714" id="k1" name="k1" value="1" units="substance"/>
</listOfParameters>
</kineticLaw>
</reaction>
<reaction metaid="re191" id="re191" name="re191" reversible="false" fast="true">
<annotation/>
<listOfReactants>
<speciesReference metaid="CDMT00330" species="Sox9"/>
</listOfReactants>
<listOfProducts>
<speciesReference metaid="CDMT00341" species="Runx2_PTM"/>
</listOfProducts>
<kineticLaw metaid="CDMT00715">
<math xmlns="http://www.w3.org/1998/Math/MathML">
<apply>
<times/>
<ci> Sox9 </ci>
<apply>
<minus/>
<ci> k1 </ci>
</apply>
</apply>
</math>
<listOfParameters>
<parameter metaid="CDMT00716" id="k1" name="k1" value="1" units="substance"/>
</listOfParameters>
</kineticLaw>
</reaction>
<reaction metaid="re49" id="re49" name="re49" reversible="false" fast="false">
<annotation/>
<listOfReactants>
<speciesReference metaid="CDMT00057" species="HIF_2a"/>
</listOfReactants>
<listOfProducts>
<speciesReference metaid="CDMT00058" species="Runx2_prot"/>
</listOfProducts>
<kineticLaw metaid="CDMT00717">
<math xmlns="http://www.w3.org/1998/Math/MathML">
<apply>
<times/>
<ci> HIF_2a </ci>
<ci> k1 </ci>
</apply>
</math>
<listOfParameters>
<parameter metaid="CDMT00718" id="k1" name="k1" value="1" units="substance"/>
</listOfParameters>
</kineticLaw>
</reaction>
<reaction metaid="re58" id="re58" name="re58" reversible="false" fast="false">
<annotation/>
<listOfReactants>
<speciesReference metaid="CDMT00071" species="Msx2"/>
</listOfReactants>
<listOfProducts>
<speciesReference metaid="CDMT00072" species="Runx2_prot"/>
</listOfProducts>
<kineticLaw metaid="CDMT00719">
<math xmlns="http://www.w3.org/1998/Math/MathML">
<apply>
<times/>
<ci> Msx2 </ci>
<apply>
<minus/>
<ci> k1 </ci>
</apply>
</apply>
</math>
<listOfParameters>
<parameter metaid="CDMT00720" id="k1" name="k1" value="1" units="substance"/>
</listOfParameters>
</kineticLaw>
</reaction>
<reaction metaid="re96" id="re96" name="re96" reversible="false" fast="false">
<annotation/>
<listOfReactants>
<speciesReference metaid="CDMT00123" species="Dlx5"/>
</listOfReactants>
<listOfProducts>
<speciesReference metaid="CDMT00124" species="Runx2_prot"/>
</listOfProducts>
<kineticLaw metaid="CDMT00721">
<math xmlns="http://www.w3.org/1998/Math/MathML">
<apply>
<times/>
<ci> Dlx5 </ci>
<ci> k1 </ci>
</apply>
</math>
<listOfParameters>
<parameter metaid="CDMT00722" id="k1" name="k1" value="1" units="substance"/>
</listOfParameters>
</kineticLaw>
</reaction>
<reaction metaid="re145" id="re145" name="re145" reversible="false" fast="false">
<annotation/>
<listOfReactants>
<speciesReference metaid="CDMT00203" species="Nkx3_2"/>
</listOfReactants>
<listOfProducts>
<speciesReference metaid="CDMT00204" species="Runx2_prot"/>
</listOfProducts>
<kineticLaw metaid="CDMT00723">
<math xmlns="http://www.w3.org/1998/Math/MathML">
<apply>
<times/>
<ci> Nkx3_2 </ci>
<apply>
<minus/>
<ci> k1 </ci>
</apply>
</apply>
</math>
<listOfParameters>
<parameter metaid="CDMT00724" id="k1" name="k1" value="1" units="substance"/>
</listOfParameters>
</kineticLaw>
</reaction>
<reaction metaid="re153" id="re153" name="re153" reversible="false" fast="false">
<annotation/>
<listOfReactants>
<speciesReference metaid="CDMT00217" species="Smadcomplex"/>
</listOfReactants>
<listOfProducts>
<speciesReference metaid="CDMT00218" species="Runx2_prot"/>
</listOfProducts>
<kineticLaw metaid="CDMT00725">
<math xmlns="http://www.w3.org/1998/Math/MathML">
<apply>
<times/>
<ci> Smadcomplex </ci>
<ci> k1 </ci>
</apply>
</math>
<listOfParameters>
<parameter metaid="CDMT00726" id="k1" name="k1" value="1" units="substance"/>
</listOfParameters>
</kineticLaw>
</reaction>
<reaction metaid="re168" id="re168" name="re168" reversible="false" fast="false">
<annotation/>
<listOfReactants>
<speciesReference metaid="CDMT00242" species="MEF2C"/>
</listOfReactants>
<listOfProducts>
<speciesReference metaid="CDMT00243" species="Runx2_prot"/>
</listOfProducts>
<kineticLaw metaid="CDMT00727">
<math xmlns="http://www.w3.org/1998/Math/MathML">
<apply>
<times/>
<ci> MEF2C </ci>
<ci> k1 </ci>
</apply>
</math>
<listOfParameters>
<parameter metaid="CDMT00728" id="k1" name="k1" value="1" units="substance"/>
</listOfParameters>
</kineticLaw>
</reaction>
<reaction metaid="re204" id="re204" name="re204" reversible="false" fast="false">
<annotation/>
<listOfReactants>
<speciesReference metaid="CDMT00342" species="Runx2"/>
</listOfReactants>
<listOfProducts>
<speciesReference metaid="CDMT00345" species="Runx2_prot"/>
</listOfProducts>
<kineticLaw metaid="CDMT00729">
<math xmlns="http://www.w3.org/1998/Math/MathML">
<apply>
<times/>
<ci> Runx2 </ci>
<ci> k1 </ci>
</apply>
</math>
<listOfParameters>
<parameter metaid="CDMT00730" id="k1" name="k1" value="1" units="substance"/>
</listOfParameters>
</kineticLaw>
</reaction>
<reaction metaid="re213" id="re213" name="re213" reversible="false" fast="false">
<annotation/>
<listOfReactants>
<speciesReference metaid="CDMT00346" species="Lef_Tcf"/>
</listOfReactants>
<listOfProducts>
<speciesReference metaid="CDMT00349" species="Runx2_prot"/>
</listOfProducts>
<kineticLaw metaid="CDMT00731">
<math xmlns="http://www.w3.org/1998/Math/MathML">
<apply>
<times/>
<ci> Lef_Tcf </ci>
<ci> k1 </ci>
</apply>
</math>
<listOfParameters>
<parameter metaid="CDMT00732" id="k1" name="k1" value="1" units="substance"/>
</listOfParameters>
</kineticLaw>
</reaction>
<reaction metaid="re61" id="re61" name="re61" reversible="false" fast="true">
<annotation/>
<listOfReactants>
<speciesReference metaid="CDMT00075" species="IGF_1R"/>
</listOfReactants>
<listOfProducts>
<speciesReference metaid="CDMT00076" species="STAT1"/>
</listOfProducts>
<kineticLaw metaid="CDMT00733">
<math xmlns="http://www.w3.org/1998/Math/MathML">
<apply>
<times/>
<ci> IGF_1R </ci>
<ci> k1 </ci>
</apply>
</math>
<listOfParameters>
<parameter metaid="CDMT00734" id="k1" name="k1" value="1" units="substance"/>
</listOfParameters>
</kineticLaw>
</reaction>
<reaction metaid="re118" id="re118" name="re118" reversible="false" fast="true">
<annotation/>
<listOfReactants>
<speciesReference metaid="CDMT00157" species="FGFR1"/>
</listOfReactants>
<listOfProducts>
<speciesReference metaid="CDMT00158" species="STAT1"/>
</listOfProducts>
<kineticLaw metaid="CDMT00735">
<math xmlns="http://www.w3.org/1998/Math/MathML">
<apply>
<times/>
<ci> FGFR1 </ci>
<ci> k1 </ci>
</apply>
</math>
<listOfParameters>
<parameter metaid="CDMT00736" id="k1" name="k1" value="1" units="substance"/>
</listOfParameters>
</kineticLaw>
</reaction>
<reaction metaid="re157" id="re157" name="re157" reversible="false" fast="true">
<annotation/>
<listOfReactants>
<speciesReference metaid="CDMT00225" species="Smadcomplex"/>
</listOfReactants>
<listOfProducts>
<speciesReference metaid="CDMT00226" species="STAT1"/>
</listOfProducts>
<kineticLaw metaid="CDMT00737">
<math xmlns="http://www.w3.org/1998/Math/MathML">
<apply>
<times/>
<ci> Smadcomplex </ci>
<apply>
<minus/>
<ci> k1 </ci>
</apply>
</apply>
</math>
<listOfParameters>
<parameter metaid="CDMT00738" id="k1" name="k1" value="1" units="substance"/>
</listOfParameters>
</kineticLaw>
</reaction>
<reaction metaid="re162" id="re162" name="re162" reversible="false" fast="true">
<annotation/>
<listOfReactants>
<speciesReference metaid="CDMT00232" species="FGFR3"/>
</listOfReactants>
<listOfProducts>
<speciesReference metaid="CDMT00233" species="STAT1"/>
</listOfProducts>
<kineticLaw metaid="CDMT00739">
<math xmlns="http://www.w3.org/1998/Math/MathML">
<apply>
<times/>
<ci> FGFR3 </ci>
<ci> k1 </ci>
</apply>
</math>
<listOfParameters>
<parameter metaid="CDMT00740" id="k1" name="k1" value="1" units="substance"/>
</listOfParameters>
</kineticLaw>
</reaction>
<reaction metaid="re23" id="re23" name="re23" reversible="false" fast="true">
<annotation/>
<listOfReactants>
<speciesReference metaid="CDMT00027" species="Smad7"/>
</listOfReactants>
<listOfProducts>
<speciesReference metaid="CDMT00028" species="Smad3"/>
</listOfProducts>
<kineticLaw metaid="CDMT00741">
<math xmlns="http://www.w3.org/1998/Math/MathML">
<apply>
<times/>
<ci> Smad7 </ci>
<apply>
<minus/>
<ci> k1 </ci>
</apply>
</apply>
</math>
<listOfParameters>
<parameter metaid="CDMT00742" id="k1" name="k1" value="1" units="substance"/>
</listOfParameters>
</kineticLaw>
</reaction>
<reaction metaid="re100" id="re100" name="re100" reversible="false" fast="true">
<annotation/>
<listOfReactants>
<speciesReference metaid="CDMT00129" species="CCND1"/>
</listOfReactants>
<listOfProducts>
<speciesReference metaid="CDMT00130" species="Smad3"/>
</listOfProducts>
<kineticLaw metaid="CDMT00743">
<math xmlns="http://www.w3.org/1998/Math/MathML">
<apply>
<times/>
<ci> CCND1 </ci>
<apply>
<minus/>
<ci> k1 </ci>
</apply>
</apply>
</math>
<listOfParameters>
<parameter metaid="CDMT00744" id="k1" name="k1" value="1" units="substance"/>
</listOfParameters>
</kineticLaw>
</reaction>
<reaction metaid="re132" id="re132" name="re132" reversible="false" fast="true">
<annotation/>
<listOfReactants>
<speciesReference metaid="CDMT00183" species="TGFb"/>
</listOfReactants>
<listOfProducts>
<speciesReference metaid="CDMT00184" species="Smad3"/>
</listOfProducts>
<kineticLaw metaid="CDMT00745">
<math xmlns="http://www.w3.org/1998/Math/MathML">
<apply>
<times/>
<ci> TGFb </ci>
<ci> k1 </ci>
</apply>
</math>
<listOfParameters>
<parameter metaid="CDMT00746" id="k1" name="k1" value="1" units="substance"/>
</listOfParameters>
</kineticLaw>
</reaction>
<reaction metaid="re136" id="re136" name="re136" reversible="false" fast="true">
<annotation/>
<listOfReactants>
<speciesReference metaid="CDMT00189" species="ERK1_2"/>
</listOfReactants>
<listOfProducts>
<speciesReference metaid="CDMT00190" species="Smad3"/>
</listOfProducts>
<kineticLaw metaid="CDMT00747">
<math xmlns="http://www.w3.org/1998/Math/MathML">
<apply>
<times/>
<ci> ERK1_2 </ci>
<apply>
<minus/>
<ci> k1 </ci>
</apply>
</apply>
</math>
<listOfParameters>
<parameter metaid="CDMT00748" id="k1" name="k1" value="1" units="substance"/>
</listOfParameters>
</kineticLaw>
</reaction>
<reaction metaid="re106" id="re106" name="re106" reversible="false" fast="false">
<annotation/>
<listOfReactants>
<speciesReference metaid="CDMT00137" species="NFkb"/>
</listOfReactants>
<listOfProducts>
<speciesReference metaid="CDMT00138" species="Smad7"/>
</listOfProducts>
<kineticLaw metaid="CDMT00749">
<math xmlns="http://www.w3.org/1998/Math/MathML">
<apply>
<times/>
<ci> NFkb </ci>
<ci> k1 </ci>
</apply>
</math>
<listOfParameters>
<parameter metaid="CDMT00750" id="k1" name="k1" value="1" units="substance"/>
</listOfParameters>
</kineticLaw>
</reaction>
<reaction metaid="re124" id="re124" name="re124" reversible="false" fast="false">
<annotation/>
<listOfReactants>
<speciesReference metaid="CDMT00167" species="Smad3"/>
</listOfReactants>
<listOfProducts>
<speciesReference metaid="CDMT00168" species="Smad7"/>
</listOfProducts>
<kineticLaw metaid="CDMT00751">
<math xmlns="http://www.w3.org/1998/Math/MathML">
<apply>
<times/>
<ci> Smad3 </ci>
<ci> k1 </ci>
</apply>
</math>
<listOfParameters>
<parameter metaid="CDMT00752" id="k1" name="k1" value="1" units="substance"/>
</listOfParameters>
</kineticLaw>
</reaction>
<reaction metaid="re150" id="re150" name="re150" reversible="false" fast="false">
<annotation/>
<listOfReactants>
<speciesReference metaid="CDMT00213" species="Smadcomplex"/>
</listOfReactants>
<listOfProducts>
<speciesReference metaid="CDMT00214" species="Smad7"/>
</listOfProducts>
<kineticLaw metaid="CDMT00753">
<math xmlns="http://www.w3.org/1998/Math/MathML">
<apply>
<times/>
<ci> Smadcomplex </ci>
<ci> k1 </ci>
</apply>
</math>
<listOfParameters>
<parameter metaid="CDMT00754" id="k1" name="k1" value="1" units="substance"/>
</listOfParameters>
</kineticLaw>
</reaction>
<reaction metaid="re259" id="re259" name="re259" reversible="false" fast="false">
<annotation/>
<listOfReactants>
<speciesReference metaid="CDMT00381" species="STAT1"/>
</listOfReactants>
<listOfProducts>
<speciesReference metaid="CDMT00382" species="Smad7"/>
</listOfProducts>
<kineticLaw metaid="CDMT00755">
<math xmlns="http://www.w3.org/1998/Math/MathML">
<apply>
<times/>
<ci> STAT1 </ci>
<ci> k1 </ci>
</apply>
</math>
<listOfParameters>
<parameter metaid="CDMT00756" id="k1" name="k1" value="1" units="substance"/>
</listOfParameters>
</kineticLaw>
</reaction>
<reaction metaid="re138" id="re138" name="re138" reversible="false" fast="true">
<annotation/>
<listOfReactants>
<speciesReference metaid="CDMT00191" species="ERK1_2"/>
</listOfReactants>
<listOfProducts>
<speciesReference metaid="CDMT00192" species="Smadcomplex"/>
</listOfProducts>
<kineticLaw metaid="CDMT00757">
<math xmlns="http://www.w3.org/1998/Math/MathML">
<apply>
<times/>
<ci> ERK1_2 </ci>
<apply>
<minus/>
<ci> k1 </ci>
</apply>
</apply>
</math>
<listOfParameters>
<parameter metaid="CDMT00758" id="k1" name="k1" value="1" units="substance"/>
</listOfParameters>
</kineticLaw>
</reaction>
<reaction metaid="re231" id="re231" name="re231" reversible="false" fast="true">
<annotation/>
<listOfReactants>
<speciesReference metaid="CDMT00350" species="R_smad"/>
</listOfReactants>
<listOfProducts>
<speciesReference metaid="CDMT00357" species="Smadcomplex"/>
</listOfProducts>
<kineticLaw metaid="CDMT00759">
<math xmlns="http://www.w3.org/1998/Math/MathML">
<apply>
<times/>
<ci> R_smad </ci>
<ci> k1 </ci>
</apply>
</math>
<listOfParameters>
<parameter metaid="CDMT00760" id="k1" name="k1" value="1" units="substance"/>
</listOfParameters>
</kineticLaw>
</reaction>
<reaction metaid="re237" id="re237" name="re237" reversible="false" fast="true">
<annotation/>
<listOfReactants>
<speciesReference metaid="CDMT00358" species="Sox9_PTM"/>
</listOfReactants>
<listOfProducts>
<speciesReference metaid="CDMT00359" species="Sox9"/>
</listOfProducts>
<kineticLaw metaid="CDMT00761">
<math xmlns="http://www.w3.org/1998/Math/MathML">
<apply>
<times/>
<ci> Sox9_PTM </ci>
<ci> k1 </ci>
</apply>
</math>
<listOfParameters>
<parameter metaid="CDMT00762" id="k1" name="k1" value="1" units="substance"/>
</listOfParameters>
</kineticLaw>
</reaction>
<reaction metaid="re240" id="re240" name="re240" reversible="false" fast="true">
<annotation/>
<listOfReactants>
<speciesReference metaid="CDMT00360" species="Sox9_prot"/>
</listOfReactants>
<listOfProducts>
<speciesReference metaid="CDMT00385" species="Sox9"/>
</listOfProducts>
<kineticLaw metaid="CDMT00763">
<math xmlns="http://www.w3.org/1998/Math/MathML">
<apply>
<times/>
<ci> Sox9_prot </ci>
<ci> k1 </ci>
</apply>
</math>
<listOfParameters>
<parameter metaid="CDMT00764" id="k1" name="k1" value="1" units="substance"/>
</listOfParameters>
</kineticLaw>
</reaction>
<reaction metaid="re126" id="re126" name="re126" reversible="false" fast="true">
<annotation/>
<listOfReactants>
<speciesReference metaid="CDMT00171" species="Smad3"/>
</listOfReactants>
<listOfProducts>
<speciesReference metaid="CDMT00172" species="Sox9_PTM"/>
</listOfProducts>
<kineticLaw metaid="CDMT00765">
<math xmlns="http://www.w3.org/1998/Math/MathML">
<apply>
<times/>
<ci> Smad3 </ci>
<ci> k1 </ci>
</apply>
</math>
<listOfParameters>
<parameter metaid="CDMT00766" id="k1" name="k1" value="1" units="substance"/>
</listOfParameters>
</kineticLaw>
</reaction>
<reaction metaid="re174" id="re174" name="re174" reversible="false" fast="true">
<annotation/>
<listOfReactants>
<speciesReference metaid="CDMT00252" species="PKA"/>
</listOfReactants>
<listOfProducts>
<speciesReference metaid="CDMT00253" species="Sox9_PTM"/>
</listOfProducts>
<kineticLaw metaid="CDMT00767">
<math xmlns="http://www.w3.org/1998/Math/MathML">
<apply>
<times/>
<ci> PKA </ci>
<ci> k1 </ci>
</apply>
</math>
<listOfParameters>
<parameter metaid="CDMT00768" id="k1" name="k1" value="1" units="substance"/>
</listOfParameters>
</kineticLaw>
</reaction>
<reaction metaid="re205" id="re205" name="re205" reversible="false" fast="true">
<annotation/>
<listOfReactants>
<speciesReference metaid="CDMT00386" species="Runx2"/>
</listOfReactants>
<listOfProducts>
<speciesReference metaid="CDMT00387" species="Sox9_PTM"/>
</listOfProducts>
<kineticLaw metaid="CDMT00769">
<math xmlns="http://www.w3.org/1998/Math/MathML">
<apply>
<times/>
<ci> Runx2 </ci>
<apply>
<minus/>
<ci> k1 </ci>
</apply>
</apply>
</math>
<listOfParameters>
<parameter metaid="CDMT00770" id="k1" name="k1" value="1" units="substance"/>
</listOfParameters>
</kineticLaw>
</reaction>
<reaction metaid="re217" id="re217" name="re217" reversible="false" fast="true">
<annotation/>
<listOfReactants>
<speciesReference metaid="CDMT00388" species="B_catenin"/>
</listOfReactants>
<listOfProducts>
<speciesReference metaid="CDMT00415" species="Sox9_PTM"/>
</listOfProducts>
<kineticLaw metaid="CDMT00771">
<math xmlns="http://www.w3.org/1998/Math/MathML">
<apply>
<times/>
<ci> B_catenin </ci>
<apply>
<minus/>
<ci> k1 </ci>
</apply>
</apply>
</math>
<listOfParameters>
<parameter metaid="CDMT00772" id="k1" name="k1" value="1" units="substance"/>
</listOfParameters>
</kineticLaw>
</reaction>
<reaction metaid="re88" id="re88" name="re88" reversible="false" fast="false">
<annotation/>
<listOfReactants>
<speciesReference metaid="CDMT00111" species="p38"/>
</listOfReactants>
<listOfProducts>
<speciesReference metaid="CDMT00112" species="Sox9_prot"/>
</listOfProducts>
<kineticLaw metaid="CDMT00773">
<math xmlns="http://www.w3.org/1998/Math/MathML">
<apply>
<times/>
<ci> p38 </ci>
<ci> k1 </ci>
</apply>
</math>
<listOfParameters>
<parameter metaid="CDMT00774" id="k1" name="k1" value="1" units="substance"/>
</listOfParameters>
</kineticLaw>
</reaction>
<reaction metaid="re146" id="re146" name="re146" reversible="false" fast="false">
<annotation/>
<listOfReactants>
<speciesReference metaid="CDMT00205" species="Nkx3_2"/>
</listOfReactants>
<listOfProducts>
<speciesReference metaid="CDMT00206" species="Sox9_prot"/>
</listOfProducts>
<kineticLaw metaid="CDMT00775">
<math xmlns="http://www.w3.org/1998/Math/MathML">
<apply>
<times/>
<ci> Nkx3_2 </ci>
<ci> k1 </ci>
</apply>
</math>
<listOfParameters>
<parameter metaid="CDMT00776" id="k1" name="k1" value="1" units="substance"/>
</listOfParameters>
</kineticLaw>
</reaction>
<reaction metaid="re175" id="re175" name="re175" reversible="false" fast="false">
<annotation/>
<listOfReactants>
<speciesReference metaid="CDMT00254" species="PKA"/>
</listOfReactants>
<listOfProducts>
<speciesReference metaid="CDMT00255" species="Sox9_prot"/>
</listOfProducts>
<kineticLaw metaid="CDMT00777">
<math xmlns="http://www.w3.org/1998/Math/MathML">
<apply>
<times/>
<ci> PKA </ci>
<ci> k1 </ci>
</apply>
</math>
<listOfParameters>
<parameter metaid="CDMT00778" id="k1" name="k1" value="1" units="substance"/>
</listOfParameters>
</kineticLaw>
</reaction>
<reaction metaid="re192" id="re192" name="re192" reversible="false" fast="false">
<annotation/>
<listOfReactants>
<speciesReference metaid="CDMT00416" species="Sox9"/>
</listOfReactants>
<listOfProducts>
<speciesReference metaid="CDMT00417" species="Sox9_prot"/>
</listOfProducts>
<kineticLaw metaid="CDMT00779">
<math xmlns="http://www.w3.org/1998/Math/MathML">
<apply>
<times/>
<ci> Sox9 </ci>
<ci> k1 </ci>
</apply>
</math>
<listOfParameters>
<parameter metaid="CDMT00780" id="k1" name="k1" value="1" units="substance"/>
</listOfParameters>
</kineticLaw>
</reaction>
<reaction metaid="re227" id="re227" name="re227" reversible="false" fast="false">
<annotation/>
<listOfReactants>
<speciesReference metaid="CDMT00418" species="Gli2"/>
</listOfReactants>
<listOfProducts>
<speciesReference metaid="CDMT00419" species="TGFb"/>
</listOfProducts>
<kineticLaw metaid="CDMT00781">
<math xmlns="http://www.w3.org/1998/Math/MathML">
<apply>
<times/>
<ci> Gli2 </ci>
<ci> k1 </ci>
</apply>
</math>
<listOfParameters>
<parameter metaid="CDMT00782" id="k1" name="k1" value="1" units="substance"/>
</listOfParameters>
</kineticLaw>
</reaction>
<reaction metaid="re44" id="re44" name="re44" reversible="false" fast="false">
<annotation/>
<listOfReactants>
<speciesReference metaid="CDMT00049" species="Bcatleftcfcomplex"/>
</listOfReactants>
<listOfProducts>
<speciesReference metaid="CDMT00050" species="Wnt"/>
</listOfProducts>
<kineticLaw metaid="CDMT00783">
<math xmlns="http://www.w3.org/1998/Math/MathML">
<apply>
<times/>
<ci> Bcatleftcfcomplex </ci>
<ci> k1 </ci>
</apply>
</math>
<listOfParameters>
<parameter metaid="CDMT00784" id="k1" name="k1" value="1" units="substance"/>
</listOfParameters>
</kineticLaw>
</reaction>
<reaction metaid="re56" id="re56" name="re56" reversible="false" fast="false">
<annotation/>
<listOfReactants>
<speciesReference metaid="CDMT00067" species="Msx2"/>
</listOfReactants>
<listOfProducts>
<speciesReference metaid="CDMT00068" species="Wnt"/>
</listOfProducts>
<kineticLaw metaid="CDMT00785">
<math xmlns="http://www.w3.org/1998/Math/MathML">
<apply>
<times/>
<ci> Msx2 </ci>
<apply>
<minus/>
<ci> k1 </ci>
</apply>
</apply>
</math>
<listOfParameters>
<parameter metaid="CDMT00786" id="k1" name="k1" value="1" units="substance"/>
</listOfParameters>
</kineticLaw>
</reaction>
<reaction metaid="re229" id="re229" name="re229" reversible="false" fast="false">
<annotation/>
<listOfReactants>
<speciesReference metaid="CDMT00420" species="Gli2"/>
</listOfReactants>
<listOfProducts>
<speciesReference metaid="CDMT00421" species="Wnt"/>
</listOfProducts>
<kineticLaw metaid="CDMT00787">
<math xmlns="http://www.w3.org/1998/Math/MathML">
<apply>
<times/>
<ci> Gli2 </ci>
<ci> k1 </ci>
</apply>
</math>
<listOfParameters>
<parameter metaid="CDMT00788" id="k1" name="k1" value="1" units="substance"/>
</listOfParameters>
</kineticLaw>
</reaction>
<reaction metaid="re67" id="re67" name="re67" reversible="false" fast="false">
<annotation/>
<listOfReactants>
<speciesReference metaid="CDMT00081" species="Ets1"/>
</listOfReactants>
<listOfProducts>
<speciesReference metaid="CDMT00082" species="dEF_1"/>
</listOfProducts>
<kineticLaw metaid="CDMT00789">
<math xmlns="http://www.w3.org/1998/Math/MathML">
<apply>
<times/>
<ci> Ets1 </ci>
<ci> k1 </ci>
</apply>
</math>
<listOfParameters>
<parameter metaid="CDMT00790" id="k1" name="k1" value="1" units="substance"/>
</listOfParameters>
</kineticLaw>
</reaction>
<reaction metaid="re111" id="re111" name="re111" reversible="false" fast="false">
<annotation/>
<listOfReactants>
<speciesReference metaid="CDMT00147" species="NFkb"/>
</listOfReactants>
<listOfProducts>
<speciesReference metaid="CDMT00148" species="dEF_1"/>
</listOfProducts>
<kineticLaw metaid="CDMT00791">
<math xmlns="http://www.w3.org/1998/Math/MathML">
<apply>
<times/>
<ci> NFkb </ci>
<ci> k1 </ci>
</apply>
</math>
<listOfParameters>
<parameter metaid="CDMT00792" id="k1" name="k1" value="1" units="substance"/>
</listOfParameters>
</kineticLaw>
</reaction>
<reaction metaid="re262" id="re262" name="re262" reversible="false" fast="true">
<annotation/>
<listOfReactants>
<speciesReference metaid="CDMT00422" species="DC_canonical_dummy"/>
</listOfReactants>
<listOfProducts>
<speciesReference metaid="CDMT00423" species="destruction_complex"/>
</listOfProducts>
<kineticLaw metaid="CDMT00793">
<math xmlns="http://www.w3.org/1998/Math/MathML">
<apply>
<times/>
<ci> DC_canonical_dummy </ci>
<ci> k1 </ci>
</apply>
</math>
<listOfParameters>
<parameter metaid="CDMT00794" id="k1" name="k1" value="1" units="substance"/>
</listOfParameters>
</kineticLaw>
</reaction>
<reaction metaid="re264" id="re264" name="re264" reversible="false" fast="true">
<annotation/>
<listOfReactants>
<speciesReference metaid="CDMT00424" species="DC_degradation_dummy"/>
</listOfReactants>
<listOfProducts>
<speciesReference metaid="CDMT00425" species="destruction_complex"/>
</listOfProducts>
<kineticLaw metaid="CDMT00795">
<math xmlns="http://www.w3.org/1998/Math/MathML">
<apply>
<times/>
<ci> DC_degradation_dummy </ci>
<ci> k1 </ci>
</apply>
</math>
<listOfParameters>
<parameter metaid="CDMT00796" id="k1" name="k1" value="1" units="substance"/>
</listOfParameters>
</kineticLaw>
</reaction>
<reaction metaid="re90" id="re90" name="re90" reversible="false" fast="true">
<annotation/>
<listOfReactants>
<speciesReference metaid="CDMT00115" species="BMP"/>
</listOfReactants>
<listOfProducts>
<speciesReference metaid="CDMT00116" species="p38"/>
</listOfProducts>
<kineticLaw metaid="CDMT00797">
<math xmlns="http://www.w3.org/1998/Math/MathML">
<apply>
<times/>
<ci> BMP </ci>
<ci> k1 </ci>
</apply>
</math>
<listOfParameters>
<parameter metaid="CDMT00798" id="k1" name="k1" value="1" units="substance"/>
</listOfParameters>
</kineticLaw>
</reaction>
<reaction metaid="re131" id="re131" name="re131" reversible="false" fast="true">
<annotation/>
<listOfReactants>
<speciesReference metaid="CDMT00181" species="TGFb"/>
</listOfReactants>
<listOfProducts>
<speciesReference metaid="CDMT00182" species="p38"/>
</listOfProducts>
<kineticLaw metaid="CDMT00799">
<math xmlns="http://www.w3.org/1998/Math/MathML">
<apply>
<times/>
<ci> TGFb </ci>
<ci> k1 </ci>
</apply>
</math>
<listOfParameters>
<parameter metaid="CDMT00800" id="k1" name="k1" value="1" units="substance"/>
</listOfParameters>
</kineticLaw>
</reaction>
</listOfReactions>
</model>
</sbml>
