# Supplementary material for: A Semiquantitative Framework for Gene Regulatory Networks: Increasing the Time and Quantitative Resolution of Boolean Networks
Source: PLoS One. 2015 Jun 11;10(6):e0130033. doi: 10.1371/journal.pone.0130033 (PMC4489432; doi:10.1371/journal.pone.0130033)
Supplement: S2 File — AttractorThnetwork.m performs a random initialisation Monte Carlo analysis on the Th network without priority classes. AttractorThnetworkpriority.m does include priority. Attractorchondrocyte.m network performs a random initialisation Monte Carlo analysis on the chondrocyte network. Dosageeffect.m performs a perturbation analysis on the chondrocyte network. (ZIP) [file pone.0130033.s004.zip]

Archive with 6 entries (6 files):
- Attractorchondrocytenetwork.m
- AttractorThnetwork.m
- AttractorThnetworkpriority.m
- zupdate.m
- zupdateasbasic.m
- zupdates.m
