# Supplementary material for: A Semiquantitative Framework for Gene Regulatory Networks: Increasing the Time and Quantitative Resolution of Boolean Networks
Source: PLoS One. 2015 Jun 11;10(6):e0130033. doi: 10.1371/journal.pone.0130033 (PMC4489432; doi:10.1371/journal.pone.0130033)
Supplement: S2 File — AttractorThnetwork.m performs a random initialisation Monte Carlo analysis on the Th network without priority classes. AttractorThnetworkpriority.m does include priority. Attractorchondrocyte.m network performs a random initialisation Monte Carlo analysis on the chondrocyte network. Dosageeffect.m performs a perturbation analysis on the chondrocyte network. (ZIP) [file pone.0130033.s004.zip › AttractorThnetworkpriority.m]

function [d, sizes, da, percent, attractors] = AttractorThnetworkpriority(nstates, saturation, input, inputindex)
% Attractor: establishes the attractors of the system through monte carlo
% nstates: the number of monte carlo runs
% saturation: the saturation factor to be used
% a: potential bias for random initial states (towards higher activity),
% set to 0 for standard simulation
%input: indexes of nodes to be fixed
%inputvalue: values of fixed nodes

c = 1; % activity = c*PTM*transcription/translation/degradation
if nargin == 1
    input = [];
    inputindex = [];
    saturation = 2/3;
end
if nargin == 2
        input = [];
    inputindex = [];
end
tic
% rng('shuffle')

global n
n = 23;
global tolerance
tolerance = 1e-6;

slowidx = [1,3,5,9,12,13,15:17,20,21]; 
fastidx = [2,4,6,7,8,10,11,14,18,19,22,23]; 

global s
s = zeros(1,5);
s(1) = 1;
for i = 2:5
s(i) = 2* saturation/i;
end

repeats = 3;
for r = 1:repeats
d = zeros(1,nstates); 

attractornumber = 1;  % each attractor is associated with a number
ptr = 1; % counts the total amount of initial states we have assessed

attractors = {ones(35,1)}; % will be used to store the attractors
attrcnt = 0;
atbet = 0;
agata3 = 0;

datavis = zeros(3*nstates,n+1);

while ptr <= nstates

       newstate = zeros(3,n); %Initialize mRNA at random 
    newstate(1,:) = rand(n,1);
    newstate(1,inputindex) = input; % keep inputnodes fixed
    newstate(2,:) = sqrt(newstate(1,:));
    newstate(3,:) = newstate(2,:);
          newstate(2,slowidx) = 1; % full control of fast controlled nodes in fast variable, same for slow
    newstate(3,slowidx) = newstate(1,slowidx);
    newstate(3,fastidx) = 1;
    newstate(2,fastidx) = newstate(1,fastidx);
    datavis(3*ptr-2:3*ptr,1:end-1) = newstate;

    attr = 0;
    cnt = 1; % indicates the number of the state in the new sequence (reinitialises after every new random state)
while (attr == 0)

 
    attr = 1;
    for l = randperm(n)

    attrf = 0;
%     hh = 0;
    while (attrf == 0) % && hh < 100
        % hh = hh + 1;
        attrf = 1;
        for j = randperm(n)
            changednode = zupdateaspriority(newstate,j,'fast'); 
        if (abs(newstate(2,j)-changednode) > tolerance) && ~ismember(j,inputindex)  % 1st row contains the effective values, the second contains the protein values, the third mRNA
        
           newstate(2,j) = changednode;
           newstate(1,j) =  min(1,c*newstate(2,j)*newstate(3,j)); 
           attrf = 0;
           newstate(1,inputindex) = input; % keep inputnodes fixed
           
           break;
        end
        end
    end
            changednode = zupdateaspriority(newstate,l,'slow');
         if (abs(newstate(3,l)-changednode) > tolerance) && ~ismember(l,inputindex)  % 1st row contains the effective values, the second contains the protein values, the third mRNA
           newstate(3,l) = changednode;
           newstate(1,l) = min(1,c*newstate(2,l)*newstate(3,l));
           attr = 0;
           cnt = cnt + 1;
           newstate(1,inputindex) = input; % keep inputnodes fixed
         
           break;
         end
    end
   
   % we need to 'remove' the last state, this was an attractor, by lowering
   % pointer we will overwrite it

   % 2 options: we encountered attractor before, in which case we need to
   % know which k it corresponds to
   if checkstates(newstate,attractors,attractornumber-1)
      [~,old] = checkstates(newstate,attractors,attractornumber); % we encountered attractor before
      datavis(3*ptr-2:3*ptr,end) = old;
            d(ptr) = cnt;   % reverse the distances to the attractor

            attrcnt(old) = attrcnt(old) + 1;
   else % we found a new attractor
       d(ptr) = cnt;   % reverse the distances to the attractor
       attractors(attractornumber) = {newstate};
       attrcnt(attractornumber) = 1;
       atbet(attractornumber)=newstate(1,12);
       agata3(attractornumber)=newstate(1,20);
       
       datavis(3*ptr-2:3*ptr,end) = attractornumber;
       attractornumber = attractornumber + 1;
       
      
   end
   ptr = ptr + 1;
end


%% Determine size basins and values of GATA3/T-bet

%
attractornumber = attractornumber-1; % since we never found an attractor to match the last k
sizes = zeros(5,attractornumber);
sizes(1,1:attractornumber) = [1:attractornumber]; % numbering the attractors
% sizes(2,:) = attrcount(k:-1:1); % the number of states in the attractor (ie singleton vs cyclic)
% sizes(3,:) = attrcount(1:k); % basin size
sizes(3,:) = attrcnt;
sizes(4,:) = atbet; % Determine the amount of states in the attractor that are Sox9 positive: max is 1 * size attractor (1 sox9 in every state)
sizes(5,:) = agata3; 


% percentages in GATA3, T-bet, both, none
percent = cell(4,2);
percent(1,1) = {'GATA3'};
percent(2,1) = {'T-bet'};
percent(3,1) = {'both'};
percent(4,1) = {'none'};
    temp1 = 0;
    temp2 = 0;
    temp3 = 0;
    temp4 = 0;
for i = 1:attractornumber

if sizes(4,i) > 0.01
    if sizes(5,i) > 0.01
    temp3 = temp3 + sizes(3,i)/sum(sizes(3,1:attractornumber));
    else temp2 = temp2 + sizes(3,i)/sum(sizes(3,1:attractornumber));
    end
    else if sizes(5,i) > 0.05
            temp1 = temp1 + sizes(3,i)/sum(sizes(3,1:attractornumber));
        else temp4 = temp4 + sizes(3,i)/sum(sizes(3,1:attractornumber));
        end
end
end
    percent(1,2) = {temp1};
    percent(2,2) = {temp2};
    percent(3,2) = {temp3};
    percent(4,2) = {temp4};       
% average distance to attractor: algorithm won't count states that start on
% an attractor, but is only insignificant fraction of state space
da = zeros(size(d));
    da(1) = d(1);
for i= 1:length(d) - 1
    if d(i) <= d(i+1) % greater than or equal(if the new state is 1 removed from attractor it would'nt be counted otherwise)
        da(i) = d(i+1); % You will reach this when on an attractor (0 = 0) but will be removed later on anyway
    end
end
da(da < 1) = []; % remove all empty elements from da
da = mean(da);

percentmean(1,r) = temp1;
percentmean(2,r) = temp2;
percentmean(3,r) = temp4;
end
percentstd = std(percentmean,0,2);
percentmean = mean(percentmean,2);

string = 'Thnetworkpriority.mat';
save(string, 'd', 'sizes', 'da', 'percent', 'attractors','datavis','percentmean','percentstd','saturation');
t = toc

end
end
function [boolean, number] = checkstates(newstate,state,maxidx)
% function to check whether a state has already been described
global tolerance
boolean = 0;
number = 0;

if maxidx ~= 0
    for i = 1:maxidx
        if  abs(newstate-state{i}) < 10*tolerance 
            boolean = 1;
            number = i;
            
            break;
        end
    end
end
end
