# Supplementary material for: A Semiquantitative Framework for Gene Regulatory Networks: Increasing the Time and Quantitative Resolution of Boolean Networks
Source: PLoS One. 2015 Jun 11;10(6):e0130033. doi: 10.1371/journal.pone.0130033 (PMC4489432; doi:10.1371/journal.pone.0130033)
Supplement: S2 File — AttractorThnetwork.m performs a random initialisation Monte Carlo analysis on the Th network without priority classes. AttractorThnetworkpriority.m does include priority. Attractorchondrocyte.m network performs a random initialisation Monte Carlo analysis on the chondrocyte network. Dosageeffect.m performs a perturbation analysis on the chondrocyte network. (ZIP) [file pone.0130033.s004.zip › zupdate.m]

function [ y ] = zupdate( z,node,speedstring )
%ZUPDATE take one asynchronous time step in the chondrocyte model, in one
%of 2 speed categories with adjustable saturation factor
% Each gene is associated with an index number
% Wnt Dsh IGFI  R-Smad Ihh Gli2 Bcat Lef/Tcf Runx2 Sox9 PTHrP PPR Col-X PKA
%  1   2    3     4     5   6    7     8       9    10    11   12  13    14
% MEF2C FGF FGFR3 STAT1 Smadcomplex Col-II Nkx3.2 ERK1/2 TGFbeta 
%   15   16   17    18       19       20     21     22      23
% MMP13 Smad7 Smad3 FGFR1 ATF2 NFkb HDAC4 CCND1 Dlx5  BMP  p38
%   24   25    26    27    28   29   30    31    32   33    34
%   GSK DC PP2A Akt PI3K Ets1 
%   35  36  37  38   39   40   
% Ras IGF-IR Msx2 EF-1 ATF4 HIF-2alpha
% 41   42    43   44   45     46

global s
global n
if (strcmp(speedstring,'slow'))
node = node + n;
end
switch node
    case 1
        y = 1; 
    case 2
        y = z(1,1) - 0.5*z(1,4); 
    case 3
        y = 1;
    case 4
        y = z(1,33) - 1*z(1,25);    
    case 5
        y = 1; 
    case 6
        y =  (2/3)*z(1,5); 
    case 7
        y = 1 - z(1,36);
    case 8
        y = z(1,7)- z(1,10);
    case 9
        y = z(1,38) + z(1,22) + z(1,32) - z(1,10) + z(1,14)- z(1,26)*z(1,30) - z(1,31) - z(1,43);
    case 10
        y = z(1,14) + z(1,26) - z(1,7) - z(1,9); 
    case 11
        y = 1; 
    case 12
        y = z(1,11); 
    case 13
        y = 1; 
    case 14
        y = (z(1,12) + z(1,3))*(s(2)); 
    case 15
        y = z(1,34) + z(1,19) - z(1,30) - z(1,26);
    case 16
        y = 1; 
    case 17
        y = z(1,16);
    case 18
        y = (2/3)*(2/3*z(1,17) + (2/3*z(1,27))) + z(1,42)/3 - z(1,19); 
     case 19
        y = z(1,4) - z(1,22);   
    case 20
        y = 1;
    case 21
        y = 1;
    case 22
        y = z(1,41) - z(1,37);
    case 23
        y = 1; 
    case 24
        y = 1; 
    case 25
        y = 1;
    case 26
        y = z(1,23) - 0.5*z(1,25) - 0.5*((s(2))*z(1,22)+(s(2))*z(1,31));
    case 27
        y = z(1,16) - 0.5*z(1,19);   
    case 28
        y = z(1,34)* z(1,26); 
    case 29
        y = (z(1,27) + z(1,38))*s(2); 
    case 30
        y = z(1,37) - z(1,35);
    case 31
        y = 1 - 0.5*(0.5*z(1,35) + z(1,18));
    case 32
        y = z(1,34) + z(1,19) - z(1,43); 
    case 33
        y = 1;
    case 34
        y = (s(2))*z(1,23) + (s(2))*z(1,33); 
    case 35
        y = 1 - (z(1,14)-z(1,37))*z(1,22); 
    case 36
        y = (1-z(1,2))*min([(1.5 - z(1,22)) 1]);
    case 37
        y = z(1,14);
    case 38
        y = z(1,39) - 0.5*z(1,37);
    case 39
        y = (z(1,41) + z(1,42))*s(2); 
    case 40
        y = (s(2))*z(1,22) + (s(2))*z(1,35); 
    case 41
        y = (z(1,1) + z(1,33) +  z(1,17) + z(1,27))*s(3);
    case 42
        y = z(1,3);
    case 43
        y = 1 - z(1,32);
    case 44
        y = 1;
    case 45
        y = (z(1,14) + z(1,22))*s(2); 
    case 46
        y = 1;
    case 47
        y = (2*z(1,6) + z(1,7)*z(1,8) - z(1,43))*s(2); 
    case 48
        y = 1;
    case 49
        y = z(1,14); 
    case 50
        y = 1;
    case 51
         y = (z(1,9) + z(1,19) + z(1,29) + z(1,45)  - z(1,44))*s(2);
    case 52
        y = 1; 
    case 53
        y = 1;
    case 54
        y = (1 + z(1,9)+ z(1,7))*s(3); 
    case 55
        y = (z(1,46) + z(1,8) + z(1,9) + z(1,15) + z(1,32) - z(1,21)*z(1,19) - z(1,43))*s(3); 
    case 56
        y = (z(1,14) - z(1,29) + z(1,34)+ z(1,29) + z(1,10) + z(1,21))*s(4); 
    case 57
        y = (z(1,6)*z(1,10) + z(1,10)+ z(1,14) + z(1,26))*s(4); 
    case 58
        y = (z(1,6) + z(1,10) + z(1,19) - z(1,18))*s(2);
    case 59
        y = (z(1,9) + z(1,4) + z(1,15) - z(1,14))*s(2); 
    case 60
        y = 1;
    case 61
        y = (z(1,9) + z(1,19))*s(2); 
    case 62
        y = (z(1,7) + z(1,9))*s(2); 
    case 63
        y = z(1,10); 
    case 64
        y = 1;
    case 65
        y = 1;
    case 66
        y = (z(1,10) + z(1,27) + z(1,21))*s(3); 
    case 67
        y = (z(1,10) + z(1,12))*s(2);  
    case 68
        y = 1;
    case 69
        y = z(1,6);
    case 70
        y = (z(1,9) + z(1,29) +z(1,46) - z(1,6) + z(1,46)*z(1,9)*z(1,34))/4;  
    case 71
        y = (z(1,18) + z(1,19) + z(1,26) + 2*z(1,29))*s(5); 
    case 72
        y = 1;
    case 73
        y = z(1,9);
    case 74
        y = z(1,26);
    case 75
        y = 1;
    case 76
        y = 1;
    case 77
        y = (1.5*z(1,28) + z(1,6) + 1.5*z(1,14))*s(3); 
    case 78
        y = z(1,15) + z(1,19) - z(1,26) - z(1,43); 
    case 79
        y = (z(1,6) + z(1,29))*s(2);  
    case 80
        y = 1;
    case 81
        y = 1;
    case 82
        y = 1;
    case 83
        y = 1;
    case 84
        y = z(1,9);
    case 85
        y = z(1,9);
    case 86
        y = z(1,26); 
    case 87
        y = 1;
    case 88
        y = z(1,23) + z(1,29) - z(1,18); 
    case 89
        y = z(1,19) + z(1,26) - z(1,32);
    case 90
        y = (z(1,29) + z(1,40))*s(2); 
    case 91
        y = 1;
    case 92
        y = z(1,29); 
end

y(y > 1) = 1;
y(y < 0) = 0;


end
