# Supplementary material for: A Semiquantitative Framework for Gene Regulatory Networks: Increasing the Time and Quantitative Resolution of Boolean Networks
Source: PLoS One. 2015 Jun 11;10(6):e0130033. doi: 10.1371/journal.pone.0130033 (PMC4489432; doi:10.1371/journal.pone.0130033)
Supplement: S2 File — AttractorThnetwork.m performs a random initialisation Monte Carlo analysis on the Th network without priority classes. AttractorThnetworkpriority.m does include priority. Attractorchondrocyte.m network performs a random initialisation Monte Carlo analysis on the chondrocyte network. Dosageeffect.m performs a perturbation analysis on the chondrocyte network. (ZIP) [file pone.0130033.s004.zip › zupdateasbasic.m]

function [ y ] = zupdateasbasic( z,node,speedstring )
%ZUPDATEA take one asynchronous time step in the post thesis model, in one
%of 2 speed categories with adjustable saturation factor
% Each gene is associated with an index number
% TCR NFAT IFN-b  IFN-bR IL-18 Il-18R IRAK SOCS1 IL-12 IL-12R STAT4 T-bet 
%  1   2     3      4      5     6     7     8     9     10    11    12  
% IFN-g IFN-gR JAK1 STAT1 IL-4 IL-4R  STAT6 GATA3 Il-10 IL-10R STAT3 
%  13    14     15   16    17   18      19   20    21     22    23

% global r % determines the discretization: make sure this is equal to r in attractora.m 
global s
global n
if (strcmp(speedstring,'slow'))
node = node + n;
end
switch node
    case 1
        y = 0; % z(1,1); % input
    case 2
        y = z(1,1); 
    case 3
        y = 0; %z(1,3); % input
    case 4
        y = z(1,3);  
    case 5
        y = 0; %z(1,5); % input
    case 6
        y =  z(1,5) - z(1,19); % dominant inhibition? 
    case 7
        y = z(1,6);
    case 8
        y = (z(1,12) + z(1,16)) * s(2);
    case 9
        y = 0; %z(1,9); % input
    case 10
        y = z(1,9)- z(1,19); % dominant inhibition?
    case 11
        y = z(1,10) - z(1,20); % dominant inhibition?
    case 12
        y = (z(1,12) + z(1,16))  * (1 - z(1,20)); 
    case 13
        y = (z(1,2) + z(1,7) + z(1,11) + z(1,12)- z(1,23)) * s(3); 
    case 14
        y = z(1,13); 
    case 15
        y = z(1,14) - z(1,8); % dominant inhibition?
    case 16
        y = (z(1,15) + z(1,4))*s(2); 
    case 17
        y = z(1,20) - z(1,16);
    case 18
        y = z(1,17) - z(1,8); % dominant inhibition?
    case 19
        y = z(1,18);  
    case 20
        y = (z(1,19) + z(1,20))  * (1 - z(1,12));
    case 21
        y = z(1,20);
    case 22
        y = z(1,21);
    case 23
        y = z(1,22);
    case 24
        y = 1; 
    case 25
        y = 1;
    case 26
        y = z(1,23) - 0.5*z(1,25) - 0.5*((s(2))*z(1,22)+(s(2))*z(1,31));
    case 27
        y = z(1,16) - 0.5*z(1,19);   % y = z(1,16) - z(1,19); % in sq framework is implemented differently, 1 - s(19), no influence of ligand on this process
    case 28
        y = z(1,34)* z(1,26); %Smad3 activation is via p38?
    case 29
        y = (z(1,27) + z(1,38))*s(2); % Activation by Akt: Caron, 2012
    case 30
        y = z(1,37) - z(1,35);
    case 31
        y = 1 - 0.5*(0.5*z(1,35) + z(1,18));
    case 32
        y = z(1,34) + z(1,19) - z(1,43); % removed /2 
    case 33
        y = 1;
    case 34
        y = (s(2))*z(1,23) + (s(2))*z(1,33); % y = z(1,23) + z(1,33) - z(1,37); 58
    case 35
        y = 1 - (z(1,14)-z(1,37))*z(1,22); % y = 1 - (z(1,14)-z(1,37)+z(1,38))*z(1,22); %(2/3)*(1-z(1,14)+z(1,37)-z(1,38)) + (2/3)*(1-z(1,22))); % removed 2/3 weight
    case 36
        % y = z(1,2)*(0.5+z(1,22)); wrong
        y = (1-z(1,2))*min([(1.5 - z(1,22)) 1]);

%         y = (1-z(1,2))*((2/3)*(1-z(1,14)+z(1,37)-z(1,38)) + (2/3)*(1-z(1,22)));
%         y = ((2/3)*(1-z(1,14)+z(1,37)-z(1,38)) + (2/3)*(1-z(1,22)));
%         y(y > 1) = 1;
%         y(y < 0) = 0; 
%         y = z(1,2)*y;

% the effect of other pathways on gsk is insulated, probably because
% fraction of gsk3 is sequestered in the axin-complex (
    case 37
        y = z(1,14);
    case 38
        y = z(1,39) - 0.5*z(1,37);
    case 39
        y = (z(1,41) + z(1,42))*s(2); % changed /2 by /(3/2)
    case 40
        y = (s(2))*z(1,22) + (s(2))*z(1,35); % phosphorylation by GSK?
    case 41
        y = (z(1,1) + z(1,33) +  z(1,17) + z(1,27))*s(3); % Changed /3 by /(4/9)
    case 42
        y = z(1,3);
    case 43
        y = 1 - z(1,32);
    case 44
        y = 1;
    case 45
        y = (z(1,14) + z(1,22))*s(2); % increasing activity by PKA phosphorylation is only validated for OC promoter % changed /2 by /(3/2)
    case 46
        y = 1;
    case 47
        y = (2*z(1,6) + z(1,7)*z(1,8) - z(1,43))*s(2); % changed /2 by /(3/2)
    case 48
        y = 1;
    case 49
        y = z(1,14); % smad6 y = ((2/3)*z(1,9) + (2/3)* z(1,14))* z(1,19); 
    case 50
        y = 1;
    case 51
         y = (z(1,9) + z(1,19) + z(1,29) + z(1,45)  - z(1,44))*s(2);% y = (4*z(1,9)*z(1,19) + 0.5 *(z(1,19) + z(1,29)) + z(1,45) - z(1,10) - z(1,44))/3; % /5 saturate 3
    case 52
        y = 1; 
        % left out for the moment: more details required for gli2 transcription :min(s(7),s(8),s(27));
        % in HepG2 cells: TGFbeta stimulates Gli2 expression, in cooperation with Bcat (importance of tcf?)+
        % important: does ihh stimulate expression of gli??, gli2 should be present
        % TGFbeta is inducer of Gli2 in many cell types, including cancer, through
        % a Smad3 pathway. (Dennler,2007), requirent for Beta-catenin (Dennler,
        % 2009)
        % PKC and MEK-1 (downstreal of PKC) required for gli transcriptional
        % activity? ( basal activity required), exact mechanisms not known,
        % kinase downstream of ERK? (Riobo, 2006)
        % PI3K/Akt also regulates Gli via GSK3, according to this publication the
        % phosphorylation by PKA and GSK3 reduces Gli transcriptional activity
        % (riobo,2006,pnas)
    case 53
        y = 1;
    case 54
        y = (1 + z(1,9)+ z(1,7))*s(3); % changed /3 by /(4/9)
    case 55
        y = (z(1,46) + z(1,8) + z(1,9) + z(1,15) + z(1,32) - z(1,21)*z(1,19) - z(1,43))*s(3); % changed /3 by /(4/9)
    case 56
        y = (z(1,14) - z(1,29) + z(1,34)+ z(1,29) + z(1,10) + z(1,21))*s(4); % NFkb (Ushida, 2009)% changed /2 by /(3/2): added z(1,21): nkx3.2 %104
    case 57
        y = (z(1,6)*z(1,10) + z(1,10)+ z(1,14) + z(1,26))*s(4); % SoxD removed % changed /4 by /3
    case 58
        y = (z(1,6) + z(1,10) + z(1,19) - z(1,18))*s(2);%(z(1,6) + z(1,19) *z(1,10) - z(1,18))/3*2; % (z(1,6) + z(1,10) + z(1,19) - z(1,18))/3*2; % increase importance smadcomplex? changed /3 by /(3/2)
    case 59
        y = (z(1,9) + z(1,4) + z(1,15) - z(1,14))*s(2); % changed /2 by /(3/2)
    case 60
        y = 1;
    case 61
        y = (z(1,9) + z(1,19))*s(2); % changed /2 by /(3/2)
    case 62
        y = (z(1,7) + z(1,9))*s(2); % ? FGF expression not well known % changed /2 by /(3/2)
    case 63
        y = z(1,10); 
    case 64
        y = 1;
    case 65
        y = 1;
    case 66
        y = (z(1,10) + z(1,27) + z(1,21))*s(3); % changed /2 by *(4/9) addition of nkx
    case 67
        y = (z(1,10) + z(1,12))*s(2); % changed /2 by /(3/2) 
    case 68
        y = 1;
    case 69
        y = z(1,6);
    case 70
        y = (z(1,9) + z(1,29) +z(1,46) - z(1,6) + z(1,46)*z(1,9)*z(1,34))/4; % also activated by HIF-2alpha (hirata, 2012) % changed /3 by /(3/2) % changed expression to be maximally sensitive, added C/EBPb: runx2 and p38 activation, hif transcription 
    case 71
        y = (z(1,18) + z(1,19) + z(1,26) + 2*z(1,29))*s(5); % changed /4 by *(4/15)
    case 72
        y = 1;
    case 73
        y = z(1,9);
    case 74
        y = z(1,26);
    case 75
        y = 1;
    case 76
        y = 1;
    case 77
        y = (1.5*z(1,28) + z(1,6) + 1.5*z(1,14))*s(3); % Changed creb and atf2 weight from 1,75 to 1,5 % changed /4.5 into *(4/9)
    case 78
        y = z(1,15) + z(1,19) - z(1,26) - z(1,43); % Smad3 represents AP-1!
    case 79
        y = (z(1,6) + z(1,29))*s(2); % changed /2 by /(3/2) 
    case 80
        y = 1;
    case 81
        y = 1;
    case 82
        y = 1;
    case 83
        y = 1;
    case 84
        y = z(1,9);
    case 85
        y = z(1,9);
    case 86
        y = z(1,26); %just guessing here, could be other mediator of TGFbeta? (Shirakihara, 2007)
    case 87
        y = 1;
    case 88
        y = z(1,23) + z(1,29) - z(1,18); % changed z(1,14) by z(1,3)
        % first part minimum represents IGF, second part receptor
        % IGF regulated by CRE motif, but not much else found -> expand?  
        % IGF1R regulated through unknown mechanism by TGFbeta (Fukumoto, 2003): in agarose: leave out?
        % (Werner, 2006): IGF1R activated by NFkb, inhibited by STAT1: endothelial
        % cells, leave out?
    case 89
        y = z(1,19) + z(1,26) - z(1,32);
    case 90
        y = (z(1,29) + z(1,40))*s(2); % changed /2 by /(3/2) 
    case 91
        y = 1;
    case 92
        y = z(1,29); %161
end

y(y > 1) = 1;
y(y < 0) = 0;


end
