# Supplementary material for: A Semiquantitative Framework for Gene Regulatory Networks: Increasing the Time and Quantitative Resolution of Boolean Networks
Source: PLoS One. 2015 Jun 11;10(6):e0130033. doi: 10.1371/journal.pone.0130033 (PMC4489432; doi:10.1371/journal.pone.0130033)
Supplement: S2 File — AttractorThnetwork.m performs a random initialisation Monte Carlo analysis on the Th network without priority classes. AttractorThnetworkpriority.m does include priority. Attractorchondrocyte.m network performs a random initialisation Monte Carlo analysis on the chondrocyte network. Dosageeffect.m performs a perturbation analysis on the chondrocyte network. (ZIP) [file pone.0130033.s004.zip › zupdates.m]

function [ y ] = zupdates(z)
%ZUPDATES take one synchronous time step in the chondrocyte model
% Each gene is associated with an index number
% Wnt Dsh IGFI  R-Smad Ihh Gli2 Bcat Lef/Tcf Runx2 Sox9 PTHrP PPR Col-X PKA
%  1   2    3     4     5   6    7     8       9    10    11   12  13    14
% MEF2C FGF FGFR3 STAT1 Smadcomplex Col-II Nkx3.2 ERK1/2 TGFbeta 
%   15   16   17    18       19       20     21     22      23
% MMP13 Smad7 Smad3 FGFR1 ATF2 NFkb HDAC4 CCND1 Dlx5  BMP  p38
%   24   25    26    27    28   29   30    31    32   33    34
%   GSK DC PP2A Akt PI3K Ets1 
%   35  36  37  38   39   40   
% Ras IGF-IR Msx2 EF-1 ATF4 HIF-2alpha
% 41   42    43   44   45     46

global s
global n
y = zeros(3,n);


        y(2,1) = 1; 
        y(2,2) = z(1,1) - 0.5*z(1,4); 
        y(2,3) = 1;
        y(2,4) = z(1,33) - 1*z(1,25);  
        y(2,5) = 1; 
        y(2,6) =  (2/3)*z(1,5);
        y(2,7) = 1 - z(1,36);
        y(2,8) = z(1,7)- z(1,10);
        y(2,9) = z(1,38) + z(1,22) + z(1,32) - z(1,10) + z(1,14)- z(1,26)*z(1,30) - z(1,31) - z(1,43);
        y(2,10) = z(1,14) + z(1,26) - z(1,7) - z(1,9); 
        y(2,11) = 1; 
        y(2,12) = z(1,11); 
        y(2,13) = 1; 
        y(2,14) = (z(1,12) + z(1,3))*(s(2));
        y(2,15) = z(1,34) + z(1,19) - z(1,30) - z(1,26);
        y(2,16) = 1; 
        y(2,17) = z(1,16);
        y(2,18) = (2/3)*(2/3*z(1,17) + (2/3*z(1,27))) + z(1,42)/3 - z(1,19); 
        y(2,19) = z(1,4) - z(1,22);   
        y(2,20) = 1;
        y(2,21) = 1;
        y(2,22) = z(1,41) - z(1,37);
        y(2,23) = 1; 
        y(2,24) = 1; 
        y(2,25) = 1;
        y(2,26) = z(1,23) - 0.5*z(1,25) - 0.5*((s(2))*z(1,22)+(s(2))*z(1,31));
        y(2,27) = z(1,16) - 0.5*z(1,19);   
        y(2,28) = z(1,34)* z(1,26); 
        y(2,29) = (z(1,27) + z(1,38))*s(2); 
        y(2,30) = z(1,37) - z(1,35);
        y(2,31) = 1 - 0.5*(0.5*z(1,35) + z(1,18));
        y(2,32) = z(1,34) + z(1,19) - z(1,43); 
        y(2,33) = 1;
        y(2,34) = (s(2))*z(1,23) + (s(2))*z(1,33); 
        y(2,35) = 1 - (z(1,14)-z(1,37))*z(1,22); 
        y(2,36) = (1-z(1,2))*min([(1.5 - z(1,22)) 1]);
        y(2,37) = z(1,14);
        y(2,38) = z(1,39) - 0.5*z(1,37);
        y(2,39) = (z(1,41) + z(1,42))*s(2); 
        y(2,40) = (s(2))*z(1,22) + (s(2))*z(1,35); 
        y(2,41) = (z(1,1) + z(1,33) +  z(1,17) + z(1,27))*s(3); 
        y(2,42) = z(1,3);
        y(2,43) = 1 - z(1,32);
        y(2,44) = 1;
        y(2,45) = (z(1,14) + z(1,22))*s(2); 
        y(2,46) = 1;
        y(3,1) = (2*z(1,6) + z(1,7)*z(1,8) - z(1,43))*s(2); 
        y(3,2) = 1;
        y(3,3) = z(1,14); 
        y(3,4) = 1;
        y(3,5) = (z(1,9) + z(1,19) + z(1,29) + z(1,45)  - z(1,44))*s(2);
        y(3,6) = 1; 
        y(3,7) = 1;
        y(3,8) = (1 + z(1,9)+ z(1,7))*s(3); 
        y(3,9) = (z(1,46) + z(1,8) + z(1,9) + z(1,15) + z(1,32) - z(1,21)*z(1,19) - z(1,43))*s(3); 
        y(3,10) = (z(1,14) - z(1,29) + z(1,34)+ z(1,29) + z(1,10) + z(1,21))*s(4); 
        y(3,11) = (z(1,6)*z(1,10) + z(1,10)+ z(1,14) + z(1,26))*s(4); 
        y(3,12) = (z(1,6) + z(1,10) + z(1,19) - z(1,18))*s(2);
        y(3,13) = (z(1,9) + z(1,4) + z(1,15) - z(1,14))*s(2);
        y(3,14) = 1;
        y(3,15) = (z(1,9) + z(1,19))*s(2);
        y(3,16) = (z(1,7) + z(1,9))*s(2); 
        y(3,17) = z(1,10); 
        y(3,18) = 1;
        y(3,19) = 1;
        y(3,20) = (z(1,10) + z(1,27) + z(1,21))*s(3);
        y(3,21) = (z(1,10) + z(1,12))*s(2);
        y(3,22) = 1;
        y(3,23) = z(1,6);
        y(3,24) = (z(1,9) + z(1,29) +z(1,46) - z(1,6) + z(1,46)*z(1,9)*z(1,34))/4;
        y(3,25) = (z(1,18) + z(1,19) + z(1,26) + 2*z(1,29))*s(5); 
        y(3,26) = 1;
        y(3,27) = z(1,9);
        y(3,28) = z(1,26);
        y(3,29) = 1;
        y(3,30) = 1;
        y(3,31) = (1.5*z(1,28) + z(1,6) + 1.5*z(1,14))*s(3); 
        y(3,32) = z(1,15) + z(1,19) - z(1,26) - z(1,43); 
        y(3,33) = (z(1,6) + z(1,29))*s(2);
        y(3,34) = 1;
        y(3,35) = 1;
        y(3,36) = 1;
        y(3,37) = 1;
        y(3,38) = z(1,9);
        y(3,39) = z(1,9);
        y(3,40) = z(1,26);
        y(3,41) = 1;
        y(3,42) = z(1,23) + z(1,29) - z(1,18); 
        y(3,43) = z(1,19) + z(1,26) - z(1,32);
        y(3,44) = (z(1,29) + z(1,40))*s(2); 
        y(3,45) = 1;
        y(3,46) = z(1,29); 

y(y > 1) = 1;
y(y < 0) = 0;
y(1,:) = y(2,:).*y(3,:);

end
